# Supplementary material for: Molecular Mechanism of Gelsemium elegans (Gardner and Champ.) Benth. Against Neuropathic Pain Based on Network Pharmacology and Experimental Evidence
Source: Front Pharmacol. 2022 Jan 3;12:792932. doi: 10.3389/fphar.2021.792932 (PMC8762237; doi:10.3389/fphar.2021.792932)
Supplement: Supplementary file 1 [file DataSheet1.XLSX]

## Sheet: Table S1
Table S1 Potential ingredients-related targets of GEB
NO.	Targets
1	HRH1
2	SLC6A2
3	CHRM3
4	SCN5A
5	HRH3
6	TACR1
7	PIM1
8	PIM2
9	DRD4
10	JAK1
11	CHRM2
12	FLT3
13	HTR1B
14	CHRNA4
15	CHRNB2
16	CHRM4
17	CHRM5
18	CCNA1
19	CCNA2
20	JAK2
21	PRKCD
22	PRKCQ
23	KCNA5
24	NOS1
25	NOS2
26	DPP4
27	DPP7
28	DPP8
29	DPP9
30	HRH2
31	HTR7
32	HTR1D
33	BRD3
34	RET
35	HSP90AA1
36	LTA4H
37	EBP
38	OGFRL1
39	CTSC
40	OPRM1
41	EBPL
42	SLC18A3
43	HTR3A
44	ROCK2
45	ROCK1
46	TYK2
47	REN
48	OPRL1
49	MRGPRX1
50	PIM3
51	KCNH2
52	EGFR
53	OPRD1
54	LRRK2
55	GRK7
56	STK38
57	HIPK4
58	TAOK2
59	ERN1
60	OXSR1
61	MAK
62	STK39
63	CDKL5
64	CDKL3
65	PIK3C2G
66	MAP3K6
67	MAP3K13
68	ICK
69	MAP3K15
70	MAST1
71	SBK1
72	HUNK
73	CDK13
74	HTR1F
75	ERBB2
76	FYN
77	CSF1R
78	ABL1
79	FLT1
80	RAF1
81	CCND1
82	CDK4
83	CASK
84	PRPF4B
85	PIP5K1C
86	SNRK
87	DSTYK
88	MAP3K12
89	KIT
90	FLT4
91	IGF1R
92	INSR
93	IKBKB
94	YES1
95	CCNE2
96	CDK2
97	CCNE1
98	CCNB3
99	CDK1
100	CCNB1
101	CCNB2
102	PDGFRA
103	PDGFRB
104	MAP2K3
105	CDK7
106	CCNH
107	ADRA2A
108	ADRB2
109	ADRB1
110	ADORA3
111	DRD3
112	ALK
113	UTS2R
114	MAOB
115	CYP51A1
116	FAP
117	TRPV3
118	BAZ2B
119	BAZ2A
120	ABCB1
121	SLC6A4
122	PDE10A
123	DHFR
124	MET
125	NTRK2
126	ACVRL1
127	ROS1
128	NTRK3
129	BLK
130	F10
131	CDK6
132	RPS6KA1
133	LCK
134	SRC
135	MST1R
136	FGFR3
137	KDR
138	ZAP70
139	PLK1
140	PRKCZ
141	FGFR1
142	CAMK2G
143	LYN
144	TEK
145	MAP3K5
146	WNK2
147	NEK1
148	PLK2
149	ADRB3
150	OPRK1
151	CHEK1
152	HRH4
153	DRD5
154	GRIN1
155	GRIN2B
156	JAK3
157	GRM5
158	PDE5A
159	PDE11A
160	PSEN2
161	PSENEN
162	NCSTN
163	APH1A
164	PSEN1
165	APH1B
166	CTSS
167	ADA
168	MAP2K1
169	PNMT
170	MTOR
171	CA1
172	CA13
173	CA5B
174	CA5A
175	SLC22A12
176	CA14
177	CA4
178	MMP13
179	MMP9
180	ADAM17
181	MMP14
182	MMP8
183	GSK3B
184	PSMB8
185	ESR1
186	PGR
187	AR
188	CPB1
189	STAT3
190	PIK3CB
191	PIK3CG
192	PIK3C2B
193	CNR1
194	PIK3CD
195	COMT
196	WEE1
197	NPY5R
198	HDAC6
199	HDAC1
200	ALOX5
201	TNK2
202	PLA2G7
203	ESR2
204	MTNR1A
205	MTNR1B
206	CHRM1
207	HTR2C
208	ADRA1A
209	BCHE
210	CHRNA7
211	HSD11B1
212	HTR2B
213	DRD1
214	HTR1A
215	CDK5R1
216	CDK5
217	P2RX7
218	PYGL
219	ELANE
220	PREP
221	BRD4
222	ADORA1
223	SLC6A3
224	PABPC1
225	ADORA2A
226	ADORA2B
227	SIGMAR1
228	TNKS2
229	CTSK
230	FPR1
231	FPR2
232	NAAA
233	BRD2
234	CYP11B1
235	CYP11B2
236	CCND3
237	CCND2
238	PTGES
239	MCL1
240	TDO2
241	BRS3
242	IDO1
243	SUMO1
244	CTSV
245	CYP19A1
246	MAPK8
247	MAPK10
248	IDH1
249	PDE9A
250	LIPE
251	ENPP2
252	CNR2
253	CDK9
254	MAPK14
255	AKR1C3
256	PFKFB3
257	PDE4B
258	PDE7A
259	CTSL
260	PARP1
261	TSPO
262	GSTO1
263	TLR9
264	HCRTR2
265	HCRTR1
266	PSEN
267	MAOA
268	ACHE
269	PRKDC
270	BCL2A1
271	NQO2
272	TERT
273	HTR2A
274	EIF4H
275	P2RX3
276	AKT1
277	GLP1R
278	F2
279	IRAK4
280	EPHA2
281	CCNT1
282	METAP2
283	STK3
284	STK26
285	HSD17B2
286	NR1H4
287	MPO
288	CAPN1
289	FNTA
290	RHOA
291	MAPK1
292	EPHX1
293	SCN10A
294	AVPR1A
295	NAMPT
296	TTK
297	AOC3
298	PTK2B
299	NR4A1
300	CLK4
301	LIPA
302	CASP3
303	CASP7
304	DUT
305	FNTB
306	CHRNA3
307	PRKAA2
308	MAP2K6
309	AURKB
310	MAPKAPK2
311	DYRK1A
312	SGK1
313	RPS6KA3
314	PHKG2
315	CSNK1G1
316	MYLK
317	AKT2
318	DAPK3
319	CAMK1
320	CAMK4
321	CHRNB4
322	CXCR3
323	ADRA2C
324	ADRA2B
325	HTR5A
326	HTR4
327	CHEK2
328	PDPK1
329	DAPK1
330	PRKCI
331	CAMK2D
332	MAP3K9
333	PRKG2
334	MAP2K4
335	PRKACB
336	PKN2
337	DAPK2
338	RPS6KA4
339	HCK
340	PKN1
341	CSNK2A1
342	PLK4
343	AAK1
344	MARK2
345	RPS6KA2
346	AURKC
347	STK10
348	PHKG1
349	CSNK2A2
350	PRKACA
351	CAMK2A
352	SLK
353	CLK1
354	CLK2
355	RPS6KA5
356	GAK
357	SRPK1
358	RPS6KB1
359	BMP2K
360	TNIK
361	HIPK2
362	HIPK3
363	CDK16
364	STK4
365	MKNK1
366	AKT3
367	MAP4K5
368	PRKD2
369	RPS6KA6
370	DRD2
371	CYP2D6
372	SLC18A2
373	CHRNB3
374	CHRNA5
375	DUSP3
376	CCR1
377	PNP
378	MTAP
379	XIAP
380	BIRC2
381	HTR6
382	KISS1R
383	ADRA1B
384	SLC6A9
385	CCR2
386	TNNC1
387	TLR4
388	CHRNA2
389	CHRNA6
390	TNNT2
391	TNNI3
392	ADRA1D
393	AURKA
394	PTPN1
395	TOP2A
396	KDM1A
397	CASR
398	XPNPEP1
399	LAP3
400	PEPD
401	XPNPEP2
402	ALOX12
403	MAPK11
404	MAPK9
405	PRMT6
406	PRMT8
407	PRMT1
408	CTSD
409	EIF2AK3
410	KCNJ1
411	MMP3
412	MMP1
413	MMP2
414	PDE1C
415	FDFT1
416	SYK
417	NR3C1
418	GRIN2A
419	PRKCG
420	PRKCA
421	KIF11
422	CDK8
423	PDE8B
424	HDAC4
425	PRCP
426	EGLN1
427	NTRK1
428	CXCR2
429	CXCR1
430	PDE3A
431	ILK
432	CREBBP
433	MCHR1
434	BACE2
435	TLR8
436	TLR7
437	CACNA1C
438	MMP7
439	CASP8
440	CFD
441	GHSR
442	PIK3CA
443	ITK
444	CRHR1
445	BACE1
446	NR3C2
447	TK1
448	HMOX1
449	PDK1
450	PER2
451	FKBP1A
452	WNT3A
453	NCOR2
454	HDAC8
455	PRSS1
456	FAAH
457	F7
458	MGLL
459	ABHD6
460	MDM2
461	ALOX5AP
462	RXRA
463	FCER2
464	TK2
465	HDAC3
466	HDAC2
467	PGGT1B
468	HDAC5
469	HDAC7
470	HDAC11
471	HDAC9
472	HDAC10
473	PIK3R1
474	CCR3
475	SLC47A1
476	SLC47A2
477	SPHK2
478	SPHK1
479	CACNA1G
480	HSP90AB1
481	NPY1R
482	KCNK3
483	PRKCB
484	CCR5
485	EHMT2
486	SCN1A
487	ATAD2
488	KCNK2
489	H1F0
490	FUCA1
491	ADCY1
492	VAV1
493	PRKCE
494	PRKCH
495	PTGS2
496	ATP6AP1
497	TRAP1
498	SLC2A1
499	CASP1
500	OXTR
501	SCARB1
502	GABRA5
503	TRPV4
504	MAPK3
505	SIRT2
506	TKT
507	PSMB5
508	TACR2
509	ACKR3
510	BCL2
511	EDNRB
512	EDNRA
513	PSMB2
514	PSMB1
515	GALR1
516	GALR2
517	FKBP5
518	PDE1B
519	RORC
520	PYGM
521	SMO
522	AVPR2
523	AVPR1B
524	CTSB
525	CAPN2
526	SOAT1
527	PDE4D
528	SLC16A1
529	BRAF
530	SCD
531	ALPL
532	PLK3
533	ABCC9
534	TBK1
535	CCKAR
536	CA2
537	ALDH3A1
538	CDC25B
539	CYP17A1
540	KMT5A
541	CDC25C
542	CDC25A
543	LGMN
544	GABRB3
545	GABRA2
546	GABRA3
547	GABRG2
548	GABRA1
549	C5AR1
550	CDC7
551	IMPDH2
552	GSK3A
553	CETP
554	CCR4
555	CASP9
556	EP300
557	GCK
558	CASP6
559	SCN9A
560	BDKRB1
561	PPARA
562	KLK7
563	CCKBR
564	MKNK2
565	MERTK
566	GABRA6
567	MAN1B1
568	MAN2A1
569	MAN2B1
570	GRM1
571	TBXAS1
572	CYP1A2
573	CYP2C9
574	CYP3A4
575	CYP2C19
576	TAAR1
577	GABRA4
578	PDE2A
579	KCNA3
580	SSTR3
581	RASGRP1
582	GPR88
583	MAP3K20
584	TGFBR2
585	TGFBR1
586	EIF2AK2
587	PIN1
588	SHBG
589	TRPV1
590	CA6
591	F2R
592	UGCG
593	ICMT
594	JUN
595	CXCL8
596	GLUL
597	POLA1
598	TYMS
599	TYRO3
600	STAT5B
601	MUSK
602	TTR
603	AGTR1
604	ADAMTS5
605	ADAMTS4
606	KCNK9
607	VHL
608	RIPK2
609	PTAFR
610	PTK2
611	SLC27A1
612	FGR
613	BTK
614	TSSK2
615	WNK3
616	SIK1
617	PTPRC
618	FGFR2
619	SAE1
620	HIF1A
621	GRK6
622	UBA2
623	AKR1B1
624	CFTR
625	PPOX
626	ALKBH3
627	CMA1
628	NR1H3
629	NR1H2
630	TRPC6
631	TRPC3
632	AOC2
633	CPT1A
634	TRPA1
635	DNAJA1
636	GPBAR1
637	SHH
638	FFAR1
639	KARS
640	GRM2
641	SLC6A1
642	SCN2A
643	INPPL1
644	KCNJ11
645	KCNN4
646	F2RL1
647	PPIA
648	CPT1B
649	EPHX2
650	PPME1
651	GPR139
652	S1PR3
653	GABRB2
654	MAP2K5
655	CAMK1D
656	MAPK15
657	CAMKK1
658	BMP1
659	EPHA3
660	DDR2
661	DDR1
662	TNF
663	MME
664	PDF
665	ECE1
666	CALCRL
667	PTGER1
668	SLC6A5
669	TACR3
670	DBF4
671	HPGDS
672	VDR
673	GRK2
674	HMGCR
675	DGAT1
676	CTNNB1
677	PRMT3
678	RAPGEF4
679	BDKRB2

## Sheet: Table S2
Table S2 The neuropathic pain-related targets from three databases
NO.	Gene Symbol	Description	Gifts	GC Id	Relevance score
1	SCN9A	Sodium Voltage-Gated Channel Alpha Subunit 9	47	GC02M166195	24.87
2	SCN10A	Sodium Voltage-Gated Channel Alpha Subunit 10	45	GC03M038713	21.57
3	PMP22	Peripheral Myelin Protein 22	40	GC17M015229	19.81
4	SCN11A	Sodium Voltage-Gated Channel Alpha Subunit 11	41	GC03M038862	19.42
5	VEGFA	Vascular Endothelial Growth Factor A	48	GC06P043770	15.78
6	TTR	Transthyretin	49	GC18P031557	14.33
7	TAC1	Tachykinin Precursor 1	43	GC07P097731	14
8	SEPTIN9	Septin 9	35	GC17P077282	13.27
9	TRPV1	Transient Receptor Potential Cation Channel Subfamily V Member 1	46	GC17M003565	12.8
10	NGF	Nerve Growth Factor	50	GC01M115285	12.73
11	GAN	Gigaxonin	39	GC16P081319	12.11
12	CALCA	Calcitonin Related Polypeptide Alpha	43	GC11M014945	11.95
13	NF2	Neurofibromin 2	48	GC22P029603	11.44
14	CRLF1	Cytokine Receptor Like Factor 1	41	GC19M018572	11.17
15	HLA-B	Major Histocompatibility Complex, Class I, B	45	GC06M031315	11.08
16	GDAP1	Ganglioside Induced Differentiation Associated Protein 1	42	GC08P074315	10.83
17	KANTR	KDM5C Adjacent Transcript	17	GC0XP053094	10.83
18	SCN3A	Sodium Voltage-Gated Channel Alpha Subunit 3	47	GC02M165087	10.7
19	ESR1	Estrogen Receptor 1	53	GC06P151656	10.66
20	HLA-A	Major Histocompatibility Complex, Class I, A	46	GC06P047265	10.53
21	SLC6A4	Solute Carrier Family 6 Member 4	47	GC17M030194	10.45
22	LOC110806262	Solute Carrier Family 6 Member 4 Gene Promoter	1	GC17P030235	10.45
23	HLA-DRB1	Major Histocompatibility Complex, Class II, DR Beta 1	46	GC06M032578	10.33
24	POMC	Proopiomelanocortin	48	GC02M025160	10.26
25	HLA-DQB1	Major Histocompatibility Complex, Class II, DQ Beta 1	44	GC06M032804	9.84
26	MPZ	Myelin Protein Zero	44	GC01M161304	9.73
27	TRPA1	Transient Receptor Potential Cation Channel Subfamily A Member 1	45	GC08M072019	9.7
28	OPRM1	Opioid Receptor Mu 1	48	GC06P154075	9.49
29	SCN8A	Sodium Voltage-Gated Channel Alpha Subunit 8	47	GC12P051590	9.45
30	PRNP	Prion Protein	47	GC20P004686	9.44
31	NEFL	Neurofilament Light	46	GC08M024950	9.38
32	NPS	Neuropeptide S	32	GC10P127549	9.38
33	TNF	Tumor Necrosis Factor	51	GC06P047305	9.22
34	MBD1	Methyl-CpG Binding Domain Protein 1	40	GC18M050266	8.98
35	GFAP	Glial Fibrillary Acidic Protein	47	GC17M044905	8.98
36	P2RX3	Purinergic Receptor P2X 3	41	GC11P057356	8.93
37	OPRK1	Opioid Receptor Kappa 1	45	GC08M053227	8.59
38	OPRL1	Opioid Related Nociceptin Receptor 1	45	GC20P064080	8.59
39	CD40LG	CD40 Ligand	47	GC0XP136649	8.56
40	OPRD1	Opioid Receptor Delta 1	44	GC01P028812	8.56
41	BNIPL	BCL2 Interacting Protein Like	35	GC01P151036	8.12
42	NF1	Neurofibromin 1	48	GC17P031094	8.12
43	HINT1	Histidine Triad Nucleotide Binding Protein 1	45	GC05M131159	8.12
44	S100B	S100 Calcium Binding Protein B	45	GC21M047431	7.84
45	PTPRF	Protein Tyrosine Phosphatase Receptor Type F	50	GC01P043527	7.66
46	INS	Insulin	48	GC11M002159	7.66
47	DYNC1H1	Dynein Cytoplasmic 1 Heavy Chain 1	44	GC14P104635	7.66
48	KCNA1	Potassium Voltage-Gated Channel Subfamily A Member 1	44	GC12P008111	7.66
49	IARS2	Isoleucyl-TRNA Synthetase 2, Mitochondrial	41	GC01P220094	7.66
50	NAPB	NSF Attachment Protein Beta	38	GC20M023374	7.66
51	HARS1	Histidyl-TRNA Synthetase 1	36	GC05M140673	7.66
52	MIR200A	MicroRNA 200a	21	GC01P001463	7.66
53	IFNG	Interferon Gamma	48	GC12M068064	7.63
54	IL10	Interleukin 10	47	GC01M206767	7.63
55	CRP	C-Reactive Protein	46	GC01M159716	7.63
56	CCL2	C-C Motif Chemokine Ligand 2	48	GC17P034255	7.48
57	IL6	Interleukin 6	50	GC07P022765	7.45
58	ALB	Albumin	50	GC04P073397	7.38
59	APOE	Apolipoprotein E	50	GC19P044906	7.38
60	BDNF	Brain Derived Neurotrophic Factor	47	GC11M027654	7.29
61	TNFRSF1B	TNF Receptor Superfamily Member 1B	47	GC01P012167	7.29
62	PDGFB	Platelet Derived Growth Factor Subunit B	50	GC22M045657	7.19
63	SMARCB1	SWI/SNF Related, Matrix Associated, Actin Dependent Regulator Of Chromatin, Subfamily B, Member 1	45	GC22P023786	7.19
64	SUFU	SUFU Negative Regulator Of Hedgehog Signaling	43	GC10P102503	7.19
65	CCR6	C-C Motif Chemokine Receptor 6	44	GC06P167111	7.16
66	DCAF8	DDB1 And CUL4 Associated Factor 8	38	GC01M160215	7.16
67	ENO2	Enolase 2	47	GC12P006913	7.11
68	IFNA2	Interferon Alpha 2	41	GC09M021384	7.04
69	SYP	Synaptophysin	43	GC0XM049187	7.03
70	SH3TC2	SH3 Domain And Tetratricopeptide Repeats 2	38	GC05M148923	6.92
71	GDNF	Glial Cell Derived Neurotrophic Factor	47	GC05M037812	6.86
72	AKR1B1	Aldo-Keto Reductase Family 1 Member B	47	GC07M134442	6.81
73	ACE	Angiotensin I Converting Enzyme	49	GC17P063477	6.63
74	SLC20A2	Solute Carrier Family 20 Member 2	46	GC08M042416	6.63
75	MAG	Myelin Associated Glycoprotein	45	GC19P035292	6.63
76	IL2	Interleukin 2	45	GC04M122451	6.63
77	CANX	Calnexin	44	GC05P179678	6.63
78	LONP1	Lon Peptidase 1, Mitochondrial	43	GC19M005691	6.63
79	SON	SON DNA And RNA Binding Protein	39	GC21P033542	6.63
80	ICOSLG	Inducible T Cell Costimulator Ligand	39	GC21M044222	6.63
81	SRGN	Serglycin	38	GC10P069088	6.63
82	HECTD4	HECT Domain E3 Ubiquitin Protein Ligase 4	31	GC12M112160	6.63
83	APP	Amyloid Beta Precursor Protein	51	GC21M025880	6.52
84	IL1B	Interleukin 1 Beta	48	GC02M112829	6.52
85	CNTF	Ciliary Neurotrophic Factor	41	GC11P058622	6.52
86	CACNA1A	Calcium Voltage-Gated Channel Subunit Alpha1 A	47	GC19M013206	6.48
87	SST	Somatostatin	42	GC03M187668	6.22
88	NTRK1	Neurotrophic Receptor Tyrosine Kinase 1	48	GC01P156786	6.07
89	CD4	CD4 Molecule	49	GC12P006786	6.06
90	B2M	Beta-2-Microglobulin	48	GC15P044711	6.06
91	EPO	Erythropoietin	41	GC07P100720	6.06
92	CXCL8	C-X-C Motif Chemokine Ligand 8	41	GC04P073740	6.06
93	PRX	Periaxin	39	GC19M040393	6.06
94	PES1	Pescadillo Ribosomal Biogenesis Factor 1	38	GC22M030576	6.06
95	NTF3	Neurotrophin 3	43	GC12P005432	5.88
96	IFNA1	Interferon Alpha 1	39	GC09P021494	5.88
97	GJB1	Gap Junction Protein Beta 1	47	GC0XP071215	5.7
98	FGF2	Fibroblast Growth Factor 2	47	GC04P122826	5.7
99	EGR2	Early Growth Response 2	43	GC10M062811	5.7
100	TLR2	Toll Like Receptor 2	51	GC04P153684	5.42
101	IGF1	Insulin Like Growth Factor 1	50	GC12M102395	5.42
102	COL1A1	Collagen Type I Alpha 1 Chain	50	GC17M050183	5.42
103	SNCA	Synuclein Alpha	50	GC04M089724	5.42
104	BRCA2	BRCA2 DNA Repair Associated	49	GC13P032315	5.42
105	MFN2	Mitofusin 2	48	GC01P011980	5.42
106	ANTXR2	ANTXR Cell Adhesion Molecule 2	47	GC04M079901	5.42
107	NPC1	NPC Intracellular Cholesterol Transporter 1	47	GC18M023506	5.42
108	SCN2A	Sodium Voltage-Gated Channel Alpha Subunit 2	47	GC02P165194	5.42
109	COL1A2	Collagen Type I Alpha 2 Chain	47	GC07P094394	5.42
110	CCR5	C-C Motif Chemokine Receptor 5	46	GC03P046383	5.42
111	CD8A	CD8a Molecule	46	GC02M086784	5.42
112	FHL1	Four And A Half LIM Domains 1	45	GC0XP136146	5.42
113	MOG	Myelin Oligodendrocyte Glycoprotein	45	GC06P047247	5.42
114	MBP	Myelin Basic Protein	44	GC18M076978	5.42
115	NGLY1	N-Glycanase 1	44	GC03M025718	5.42
116	SPG7	SPG7 Matrix AAA Peptidase Subunit, Paraplegin	43	GC16P089492	5.42
117	SERPINA3	Serpin Family A Member 3	43	GC14P094612	5.42
118	CREB3L1	CAMP Responsive Element Binding Protein 3 Like 1	41	GC11P046299	5.42
119	FKRP	Fukutin Related Protein	40	GC19P046746	5.42
120	CHRNG	Cholinergic Receptor Nicotinic Gamma Subunit	40	GC02P232539	5.42
121	FUZ	Fuzzy Planar Cell Polarity Protein	39	GC19M049806	5.42
122	P3H1	Prolyl 3-Hydroxylase 1	39	GC01M042746	5.42
123	ANKRD11	Ankyrin Repeat Domain 11	38	GC16M089267	5.42
124	SCYL3	SCY1 Like Pseudokinase 3	38	GC01M169821	5.42
125	TANGO2	Transport And Golgi Organization 2 Homolog	35	GC22P020017	5.42
126	MT-ATP6	Mitochondrially Encoded ATP Synthase Membrane Subunit 6	31	GCMTP008531	5.42
127	SPAG11B	Sperm Associated Antigen 11B	29	GC08M007442	5.42
128	MNRI	Meningioma, Radiation-Induced	2	GC01U990460	5.42
129	EA3	Episodic Ataxia, Type 3	2	GC01U901580	5.42
130	EA7	Episodic Ataxia, Type 7	2	GC19U901047	5.42
131	EA8	Episodic Ataxia, Type 8	2	GC01U904285	5.42
132	TKT	Transketolase	46	GC03M053224	5.19
133	GCH1	GTP Cyclohydrolase 1	47	GC14M054842	5.03
134	DPYD	Dihydropyrimidine Dehydrogenase	51	GC01M097015	4.98
135	NOS3	Nitric Oxide Synthase 3	51	GC07P150990	4.84
136	CTNNB1	Catenin Beta 1	53	GC03P041236	4.69
137	MMP9	Matrix Metallopeptidase 9	52	GC20P046008	4.69
138	CASP3	Caspase 3	50	GC04M184627	4.69
139	JAK1	Janus Kinase 1	50	GC01M064833	4.69
140	VIM	Vimentin	50	GC10P017227	4.69
141	ACTB	Actin Beta	49	GC07M005527	4.69
142	DHFR	Dihydrofolate Reductase	49	GC05M080626	4.69
143	TRPV4	Transient Receptor Potential Cation Channel Subfamily V Member 4	49	GC12M109783	4.69
144	REN	Renin	48	GC01M204154	4.69
145	PDCD1	Programmed Cell Death 1	48	GC02M241849	4.69
146	ADRA1A	Adrenoceptor Alpha 1A	47	GC08M026747	4.69
147	HIF1A	Hypoxia Inducible Factor 1 Subunit Alpha	47	GC14P061695	4.69
148	SCN1A	Sodium Voltage-Gated Channel Alpha Subunit 1	47	GC02M165989	4.69
149	CACNB4	Calcium Voltage-Gated Channel Auxiliary Subunit Beta 4	45	GC02M151832	4.69
150	AQP1	Aquaporin 1 (Colton Blood Group)	45	GC07P030911	4.69
151	AQP4	Aquaporin 4	45	GC18M026852	4.69
152	FCGR2A	Fc Fragment Of IgG Receptor IIa	45	GC01P161505	4.69
153	PRODH	Proline Dehydrogenase 1	45	GC22M018912	4.69
154	TMPO	Thymopoietin	45	GC12P098515	4.69
155	POLG	DNA Polymerase Gamma, Catalytic Subunit	45	GC15M089316	4.69
156	FCGR3A	Fc Fragment Of IgG Receptor IIIa	44	GC01M161541	4.69
157	PNPLA6	Patatin Like Phospholipase Domain Containing 6	44	GC19P007534	4.69
158	LITAF	Lipopolysaccharide Induced TNF Factor	44	GC16M011547	4.69
159	ARHGEF10	Rho Guanine Nucleotide Exchange Factor 10	43	GC08P001823	4.69
160	GYPC	Glycophorin C (Gerbich Blood Group)	43	GC02P126655	4.69
161	MTMR2	Myotubularin Related Protein 2	43	GC11M095832	4.69
162	CD34	CD34 Molecule	43	GC01M207880	4.69
163	COL17A1	Collagen Type XVII Alpha 1 Chain	43	GC10M104031	4.69
164	PMP2	Peripheral Myelin Protein 2	43	GC08M081440	4.69
165	APCS	Amyloid P Component, Serum	41	GC01P159587	4.69
166	RPL34	Ribosomal Protein L34	41	GC04P108620	4.69
167	NFASC	Neurofascin	41	GC01P204828	4.69
168	U2AF1	U2 Small Nuclear RNA Auxiliary Factor 1	41	GC21M043092	4.69
169	CCL4	C-C Motif Chemokine Ligand 4	40	GC17P036103	4.69
170	SBF2	SET Binding Factor 2	40	GC11M009785	4.69
171	AIF1	Allograft Inflammatory Factor 1	39	GC06P047304	4.69
172	CCL3	C-C Motif Chemokine Ligand 3	39	GC17M036088	4.69
173	LAPTM4A	Lysosomal Protein Transmembrane 4 Alpha	38	GC02M020032	4.69
174	GARS1	Glycyl-TRNA Synthetase 1	36	GC07P030595	4.69
175	CCDC80	Coiled-Coil Domain Containing 80	36	GC03M112604	4.69
176	LIPN	Lipase Family Member N	36	GC10P088760	4.69
177	PRDM10	PR/SET Domain 10	34	GC11M129899	4.69
178	TWNK	Twinkle MtDNA Helicase	33	GC10P100993	4.69
179	MT-ND4	Mitochondrially Encoded NADH:Ubiquinone Oxidoreductase Core Subunit 4	31	GCMTP010762	4.69
180	HCP5	HLA Complex P5	29	GC06P031400	4.69
181	H2AC18	H2A Clustered Histone 18	26	GC01M149961	4.69
182	MIR21	MicroRNA 21	24	GC17P059841	4.69
183	MIR126	MicroRNA 126	22	GC09P136670	4.69
184	MIR142	MicroRNA 142	20	GC17M058331	4.69
185	MIR342	MicroRNA 342	19	GC14P100109	4.69
186	MIR338	MicroRNA 338	17	GC17M081126	4.69
187	NOS2	Nitric Oxide Synthase 2	49	GC17M027756	4.58
188	TACR1	Tachykinin Receptor 1	45	GC02M075010	4.58
189	MAPK8	Mitogen-Activated Protein Kinase 8	50	GC10P048306	4.49
190	NPY	Neuropeptide Y	45	GC07P024290	4.49
191	SOD1	Superoxide Dismutase 1	51	GC21P031659	4.29
192	KCND3	Potassium Voltage-Gated Channel Subfamily D Member 3	46	GC01M111770	4.29
193	IL17A	Interleukin 17A	42	GC06P052186	4.29
194	BMP2	Bone Morphogenetic Protein 2	47	GC20P006696	4.24
195	ICAM1	Intercellular Adhesion Molecule 1	50	GC19P010270	4.12
196	AKT1	AKT Serine/Threonine Kinase 1	54	GC14M104769	3.83
197	ERBB2	Erb-B2 Receptor Tyrosine Kinase 2	54	GC17P039687	3.83
198	EGFR	Epidermal Growth Factor Receptor	54	GC07P055019	3.83
199	TP53	Tumor Protein P53	54	GC17M007661	3.83
200	KIT	KIT Proto-Oncogene, Receptor Tyrosine Kinase	53	GC04P054657	3.83
201	HRAS	HRas Proto-Oncogene, GTPase	52	GC11M000635	3.83
202	HSPB1	Heat Shock Protein Family B (Small) Member 1	51	GC07P076302	3.83
203	UCHL1	Ubiquitin C-Terminal Hydrolase L1	51	GC04P041256	3.83
204	TLR4	Toll Like Receptor 4	51	GC09P117704	3.83
205	TH	Tyrosine Hydroxylase	51	GC11M002163	3.83
206	CAT	Catalase	50	GC11P034460	3.83
207	MAPT	Microtubule Associated Protein Tau	50	GC17P045894	3.83
208	ALPL	Alkaline Phosphatase, Biomineralization Associated	50	GC01P021508	3.83
209	FN1	Fibronectin 1	50	GC02M215360	3.83
210	MME	Membrane Metalloendopeptidase	50	GC03P155024	3.83
211	DNM2	Dynamin 2	49	GC19P010718	3.83
212	SNAP25	Synaptosome Associated Protein 25	49	GC20P010218	3.83
213	CACNA1C	Calcium Voltage-Gated Channel Subunit Alpha1 C	48	GC12P001970	3.83
214	CACNA1S	Calcium Voltage-Gated Channel Subunit Alpha1 S	48	GC01M201008	3.83
215	APOA1	Apolipoprotein A1	48	GC11M116835	3.83
216	ADRB2	Adrenoceptor Beta 2	48	GC05P148825	3.83
217	CYCS	Cytochrome C, Somatic	48	GC07M025118	3.83
218	GAPDH	Glyceraldehyde-3-Phosphate Dehydrogenase	48	GC12P008161	3.83
219	GSN	Gelsolin	48	GC09P121201	3.83
220	CD36	CD36 Molecule	48	GC07P080369	3.83
221	SLC12A6	Solute Carrier Family 12 Member 6	48	GC15M034229	3.83
222	SPTLC2	Serine Palmitoyltransferase Long Chain Base Subunit 2	48	GC14M077505	3.83
223	PTGS2	Prostaglandin-Endoperoxide Synthase 2	48	GC01M186640	3.83
224	RAB7A	RAB7A, Member RAS Oncogene Family	48	GC03P128749	3.83
225	ATP1A2	ATPase Na+/K+ Transporting Subunit Alpha 2	47	GC01P160115	3.83
226	EDN1	Endothelin 1	47	GC06P012290	3.83
227	MUC1	Mucin 1, Cell Surface Associated	47	GC01M155185	3.83
228	GPHN	Gephyrin	47	GC14P066507	3.83
229	SOX9	SRY-Box Transcription Factor 9	47	GC17P072121	3.83
230	PTH	Parathyroid Hormone	47	GC11M013492	3.83
231	KCNB1	Potassium Voltage-Gated Channel Subfamily B Member 1	47	GC20M049293	3.83
232	MSX2	Msh Homeobox 2	47	GC05P174724	3.83
233	KCNQ2	Potassium Voltage-Gated Channel Subfamily Q Member 2	47	GC20M063400	3.83
234	PRKCB	Protein Kinase C Beta	47	GC16P023892	3.83
235	SPTLC1	Serine Palmitoyltransferase Long Chain Base Subunit 1	47	GC09M092002	3.83
236	LEP	Leptin	47	GC07P128241	3.83
237	VHL	Von Hippel-Lindau Tumor Suppressor	47	GC03P010211	3.83
238	LMNA	Lamin A/C	47	GC01P156082	3.83
239	ADRA1B	Adrenoceptor Alpha 1B	46	GC05P159867	3.83
240	MEN1	Menin 1	46	GC11M064803	3.83
241	MUSK	Muscle Associated Receptor Tyrosine Kinase	46	GC09P110668	3.83
242	IL4	Interleukin 4	46	GC05P132673	3.83
243	EZR	Ezrin	45	GC06M158765	3.83
244	ADRA2B	Adrenoceptor Alpha 2B	45	GC02M096112	3.83
245	ADRA2C	Adrenoceptor Alpha 2C	45	GC04P003766	3.83
246	ACHE	Acetylcholinesterase (Cartwright Blood Group)	45	GC07M100889	3.83
247	ACAN	Aggrecan	45	GC15P088813	3.83
248	ERCC6	ERCC Excision Repair 6, Chromatin Remodeling Factor	45	GC10M049454	3.83
249	COL5A1	Collagen Type V Alpha 1 Chain	45	GC09P134641	3.83
250	SOX10	SRY-Box Transcription Factor 10	45	GC22M046233	3.83
251	NCAM1	Neural Cell Adhesion Molecule 1	45	GC11P112961	3.83
252	KCNQ3	Potassium Voltage-Gated Channel Subfamily Q Member 3	45	GC08M132120	3.83
253	KCNA2	Potassium Voltage-Gated Channel Subfamily A Member 2	45	GC01M110519	3.83
254	AGER	Advanced Glycosylation End-Product Specific Receptor	44	GC06M032180	3.83
255	APOA2	Apolipoprotein A2	44	GC01M161222	3.83
256	DPM1	Dolichyl-Phosphate Mannosyltransferase Subunit 1, Catalytic	44	GC20M050934	3.83
257	CRYAA	Crystallin Alpha A	44	GC21P043169	3.83
258	PRTN3	Proteinase 3	44	GC19P000840	3.83
259	SERPINF1	Serpin Family F Member 1	44	GC17P001761	3.83
260	PROM1	Prominin 1	44	GC04M015965	3.83
261	SCN4A	Sodium Voltage-Gated Channel Alpha Subunit 4	44	GC17M063938	3.83
262	SDHD	Succinate Dehydrogenase Complex Subunit D	44	GC11P112087	3.83
263	OPA1	OPA1 Mitochondrial Dynamin Like GTPase	44	GC03P193594	3.83
264	HSPB8	Heat Shock Protein Family B (Small) Member 8	44	GC12P119178	3.83
265	KIF1B	Kinesin Family Member 1B	44	GC01P010210	3.83
266	TDP1	Tyrosyl-DNA Phosphodiesterase 1	44	GC14P089954	3.83
267	KCNC3	Potassium Voltage-Gated Channel Subfamily C Member 3	44	GC19M050314	3.83
268	CCL5	C-C Motif Chemokine Ligand 5	43	GC17M035871	3.83
269	FIG4	FIG4 Phosphoinositide 5-Phosphatase	43	GC06P109691	3.83
270	FGD4	FYVE, RhoGEF And PH Domain Containing 4	43	GC12P032407	3.83
271	MBTPS2	Membrane Bound Transcription Factor Peptidase, Site 2	43	GC0XP021839	3.83
272	SI	Sucrase-Isomaltase	43	GC03M164978	3.83
273	PHOX2B	Paired Like Homeobox 2B	43	GC04M041746	3.83
274	TNNT1	Troponin T1, Slow Skeletal Type	43	GC19M055132	3.83
275	TRPM8	Transient Receptor Potential Cation Channel Subfamily M Member 8	43	GC02P233917	3.83
276	KIF1A	Kinesin Family Member 1A	43	GC02M240713	3.83
277	KCNA4	Potassium Voltage-Gated Channel Subfamily A Member 4	43	GC11M030009	3.83
278	KCNAB2	Potassium Voltage-Gated Channel Subfamily A Regulatory Beta Subunit 2	43	GC01P006020	3.83
279	KCNC1	Potassium Voltage-Gated Channel Subfamily C Member 1	43	GC11P017756	3.83
280	CNTNAP1	Contactin Associated Protein 1	42	GC17P042680	3.83
281	PNKD	PNKD Metallo-Beta-Lactamase Domain Containing	42	GC02P218270	3.83
282	GCG	Glucagon	41	GC02M162142	3.83
283	CNBP	CCHC-Type Zinc Finger Nucleic Acid Binding Protein	41	GC03M129167	3.83
284	DHH	Desert Hedgehog Signaling Molecule	41	GC12M049094	3.83
285	SETX	Senataxin	41	GC09M132261	3.83
286	IGHMBP2	Immunoglobulin Mu DNA Binding Protein 2	41	GC11P068903	3.83
287	SAR1A	Secretion Associated Ras Related GTPase 1A	41	GC10M070147	3.83
288	KCNAB1	Potassium Voltage-Gated Channel Subfamily A Member Regulatory Beta Subunit 1	41	GC03P156037	3.83
289	OTOF	Otoferlin	41	GC02M026458	3.83
290	TMC8	Transmembrane Channel Like 8	40	GC17P078130	3.83
291	KDM4C	Lysine Demethylase 4C	40	GC09P006720	3.83
292	CCN2	Cellular Communication Network Factor 2	39	GC06M131948	3.83
293	MYOM2	Myomesin 2	39	GC08P002045	3.83
294	SERPINA7	Serpin Family A Member 7	39	GC0XM106032	3.83
295	SEC14L1	SEC14 Like Lipid Binding 1	39	GC17P077086	3.83
296	MFF	Mitochondrial Fission Factor	37	GC02P227325	3.83
297	NAA50	N-Alpha-Acetyltransferase 50, NatE Catalytic Subunit	37	GC03M113716	3.83
298	KCNA10	Potassium Voltage-Gated Channel Subfamily A Member 10	37	GC01M110517	3.83
299	EPRS1	Glutamyl-Prolyl-TRNA Synthetase 1	36	GC01M219969	3.83
300	SACS	Sacsin Molecular Chaperone	36	GC13M023328	3.83
301	ZNF655	Zinc Finger Protein 655	36	GC07P099559	3.83
302	FAM53B	Family With Sequence Similarity 53 Member B	34	GC10M124619	3.83
303	ELP1	Elongator Complex Protein 1	33	GC09M108868	3.83
304	SEPTIN2	Septin 2	33	GC02P241316	3.83
305	C1orf56	Chromosome 1 Open Reading Frame 56	32	GC01P151047	3.83
306	MT-ND1	Mitochondrially Encoded NADH:Ubiquinone Oxidoreductase Core Subunit 1	32	GCMTP003309	3.83
307	MT-ND6	Mitochondrially Encoded NADH:Ubiquinone Oxidoreductase Core Subunit 6	32	GCMTM014151	3.83
308	SEPTIN5	Septin 5	32	GC22P019714	3.83
309	MT-CYB	Mitochondrially Encoded Cytochrome B	31	GCMTP014749	3.83
310	SEPTIN7	Septin 7	31	GC07P035841	3.83
311	SEPTIN1	Septin 1	30	GC16M030378	3.83
312	SEPTIN3	Septin 3	30	GC22P042121	3.83
313	SEPTIN4	Septin 4	30	GC17M058522	3.83
314	SEPTIN6	Septin 6	30	GC0XM119616	3.83
315	SEPTIN8	Septin 8	29	GC05M132751	3.83
316	SEPTIN12	Septin 12	29	GC16M004800	3.83
317	SEPTIN10	Septin 10	28	GC02M109543	3.83
318	SEPTIN11	Septin 11	28	GC04P076950	3.83
319	SEPTIN14	Septin 14	24	GC07M055850	3.83
320	MIR146A	MicroRNA 146a	22	GC05P160485	3.83
321	MIR34A	MicroRNA 34a	22	GC01M009151	3.83
322	MIR27A	MicroRNA 27a	22	GC19M014010	3.83
323	MIR149	MicroRNA 149	21	GC02P240456	3.83
324	MIR125A	MicroRNA 125a	21	GC19P051720	3.83
325	MIR34C	MicroRNA 34c	21	GC11P111582	3.83
326	CDKN2B-AS1	CDKN2B Antisense RNA 1	21	GC09P021994	3.83
327	MIR17	MicroRNA 17	21	GC13P091350	3.83
328	MIR30A	MicroRNA 30a	20	GC06M071403	3.83
329	MIR9-1	MicroRNA 9-1	20	GC01M156420	3.83
330	RNU4ATAC	RNA, U4atac Small Nuclear (U12-Dependent Splicing)	20	GC02P121532	3.83
331	MIR196A1	MicroRNA 196a-1	19	GC17M048632	3.83
332	MIR20A	MicroRNA 20a	19	GC13P091434	3.83
333	DLX6-AS1	DLX6 Antisense RNA 1	19	GC07M096955	3.83
334	MIR193A	MicroRNA 193a	18	GC17P031559	3.83
335	MIR24-1	MicroRNA 24-1	18	GC09P095086	3.83
336	MIR324	MicroRNA 324	18	GC17M007223	3.83
337	MIR199A1	MicroRNA 199a-1	18	GC19M010792	3.83
338	MIR335	MicroRNA 335	18	GC07P130496	3.83
339	MIR181A1	MicroRNA 181a-1	18	GC01M198860	3.83
340	MIR151A	MicroRNA 151a	17	GC08M140733	3.83
341	MIR485	MicroRNA 485	17	GC14P104810	3.83
342	MIR103A1	MicroRNA 103a-1	17	GC05M168560	3.83
343	MIR542	MicroRNA 542	17	GC0XM134630	3.83
344	MIR144	MicroRNA 144	16	GC17M029965	3.83
345	LINC01191	Long Intergenic Non-Protein Coding RNA 1191	15	GC02P115314	3.83
346	MT-TC	Mitochondrially Encoded TRNA-Cys (UGU/C)	10	GCMTM005763	3.83
347	CACNA1B	Calcium Voltage-Gated Channel Subunit Alpha1 B	48	GC09P137877	3.64
348	HMGB1	High Mobility Group Box 1	44	GC13M030456	3.51
349	IL1A	Interleukin 1 Alpha	44	GC02M112773	3.46
350	TNFRSF1A	TNF Receptor Superfamily Member 1A	49	GC12M006328	3.36
351	GAL	Galanin And GMAP Prepropeptide	44	GC11P068684	3.36
352	NTRK2	Neurotrophic Receptor Tyrosine Kinase 2	53	GC09P084668	3.17
353	HGF	Hepatocyte Growth Factor	52	GC07M081699	3.17
354	CXCR4	C-X-C Motif Chemokine Receptor 4	52	GC02M136114	3.17
355	GRIN2B	Glutamate Ionotropic Receptor NMDA Type Subunit 2B	50	GC12M013437	3.17
356	CNR1	Cannabinoid Receptor 1	46	GC06M088139	3.17
357	NGFR	Nerve Growth Factor Receptor	45	GC17P049495	3.17
358	CX3CR1	C-X3-C Motif Chemokine Receptor 1	44	GC03M039279	3.17
359	NTF4	Neurotrophin 4	44	GC19M049073	3.17
360	VIP	Vasoactive Intestinal Peptide	44	GC06P152750	3.17
361	CX3CL1	C-X3-C Motif Chemokine Ligand 1	42	GC16P057372	3.17
362	SLC17A6	Solute Carrier Family 17 Member 6	40	GC11P022359	3.17
363	MIR132	MicroRNA 132	21	GC17M002049	3.17
364	MIR124-1	MicroRNA 124-1	21	GC08M009903	3.17
365	MIR155	MicroRNA 155	18	GC21P025573	3.17
366	BMP4	Bone Morphogenetic Protein 4	49	GC14M053949	3.11
367	HCRT	Hypocretin Neuropeptide Precursor	40	GC17M042185	3.11
368	APC	APC Regulator Of WNT Signaling Pathway	48	GC05P112707	2.99
369	SOST	Sclerostin	44	GC17M043753	2.99
370	CSF3	Colony Stimulating Factor 3	40	GC17P040015	2.99
371	FGFR3	Fibroblast Growth Factor Receptor 3	55	GC04P001795	2.71
372	PDGFRA	Platelet Derived Growth Factor Receptor Alpha	55	GC04P054229	2.71
373	PDGFRB	Platelet Derived Growth Factor Receptor Beta	55	GC05M150113	2.71
374	PTPN11	Protein Tyrosine Phosphatase Non-Receptor Type 11	53	GC12P112418	2.71
375	KDR	Kinase Insert Domain Receptor	53	GC04M055078	2.71
376	RET	Ret Proto-Oncogene	53	GC10P043081	2.71
377	CASP8	Caspase 8	52	GC02P201233	2.71
378	CCND1	Cyclin D1	52	GC11P069641	2.71
379	MDM2	MDM2 Proto-Oncogene	52	GC12P068808	2.71
380	CTSD	Cathepsin D	52	GC11M001752	2.71
381	EPHB4	EPH Receptor B4	52	GC07M100803	2.71
382	SLC2A1	Solute Carrier Family 2 Member 1	52	GC01M042925	2.71
383	PTEN	Phosphatase And Tensin Homolog	52	GC10P087863	2.71
384	ALK	ALK Receptor Tyrosine Kinase	51	GC02M029156	2.71
385	FLT1	Fms Related Receptor Tyrosine Kinase 1	51	GC13M028300	2.71
386	ABCB1	ATP Binding Cassette Subfamily B Member 1	51	GC07M087504	2.71
387	CDKN2A	Cyclin Dependent Kinase Inhibitor 2A	51	GC09M021967	2.71
388	HK1	Hexokinase 1	51	GC10P069269	2.71
389	PRKCG	Protein Kinase C Gamma	51	GC19P053879	2.71
390	SOD2	Superoxide Dismutase 2	51	GC06M159669	2.71
391	PCNA	Proliferating Cell Nuclear Antigen	51	GC20M005114	2.71
392	NT5E	5'-Nucleotidase Ecto	51	GC06P085449	2.71
393	PTPRC	Protein Tyrosine Phosphatase Receptor Type C	51	GC01P198607	2.71
394	MYC	MYC Proto-Oncogene, BHLH Transcription Factor	51	GC08P127735	2.71
395	EGF	Epidermal Growth Factor	51	GC04P109912	2.71
396	FAS	Fas Cell Surface Death Receptor	50	GC10P088969	2.71
397	ACTG1	Actin Gamma 1	50	GC17M081509	2.71
398	DNMT1	DNA Methyltransferase 1	50	GC19M010133	2.71
399	DPP4	Dipeptidyl Peptidase 4	50	GC02M161992	2.71
400	GRIA3	Glutamate Ionotropic Receptor AMPA Type Subunit 3	50	GC0XP123184	2.71
401	MPO	Myeloperoxidase	50	GC17M058269	2.71
402	SPARC	Secreted Protein Acidic And Cysteine Rich	50	GC05M151639	2.71
403	NPM1	Nucleophosmin 1	50	GC05P171387	2.71
404	SHH	Sonic Hedgehog Signaling Molecule	50	GC07M155799	2.71
405	PPIB	Peptidylprolyl Isomerase B	50	GC15M064155	2.71
406	SLC1A3	Solute Carrier Family 1 Member 3	50	GC05P036606	2.71
407	PGR	Progesterone Receptor	50	GC11M100943	2.71
408	PTH1R	Parathyroid Hormone 1 Receptor	50	GC03P046877	2.71
409	TGFB2	Transforming Growth Factor Beta 2	50	GC01P218345	2.71
410	TSC2	TSC Complex Subunit 2	50	GC16P002436	2.71
411	RARB	Retinoic Acid Receptor Beta	50	GC03P024830	2.71
412	MSH6	MutS Homolog 6	50	GC02P047695	2.71
413	LRRK2	Leucine Rich Repeat Kinase 2	49	GC12P040196	2.71
414	AIFM1	Apoptosis Inducing Factor Mitochondria Associated 1	49	GC0XM130129	2.71
415	EDNRA	Endothelin Receptor Type A	49	GC04P147480	2.71
416	NOTCH3	Notch Receptor 3	49	GC19M015159	2.71
417	P4HB	Prolyl 4-Hydroxylase Subunit Beta	49	GC17M081843	2.71
418	SLC6A3	Solute Carrier Family 6 Member 3	49	GC05M001392	2.71
419	PSMB8	Proteasome 20S Subunit Beta 8	49	GC06M032840	2.71
420	TUBB3	Tubulin Beta 3 Class III	49	GC16P089919	2.71
421	TUBB	Tubulin Beta Class I	49	GC06P030720	2.71
422	KCNMA1	Potassium Calcium-Activated Channel Subfamily M Alpha 1	49	GC10M076869	2.71
423	TBK1	TANK Binding Kinase 1	49	GC12P064451	2.71
424	ITGA6	Integrin Subunit Alpha 6	49	GC02P172427	2.71
425	YWHAG	Tyrosine 3-Monooxygenase/Tryptophan 5-Monooxygenase Activation Protein Gamma	49	GC07M076327	2.71
426	EPAS1	Endothelial PAS Domain Protein 1	48	GC02P046293	2.71
427	CACNA1G	Calcium Voltage-Gated Channel Subunit Alpha1 G	48	GC17P050561	2.71
428	LRP5	LDL Receptor Related Protein 5	48	GC11P068298	2.71
429	EPOR	Erythropoietin Receptor	48	GC19M011377	2.71
430	CYP2D6	Cytochrome P450 Family 2 Subfamily D Member 6	48	GC22M042126	2.71
431	CTSK	Cathepsin K	48	GC01M150796	2.71
432	MLH1	MutL Homolog 1	48	GC03P036993	2.71
433	MSH2	MutS Homolog 2	48	GC02P047402	2.71
434	DMPK	DM1 Protein Kinase	48	GC19M045769	2.71
435	CASP9	Caspase 9	48	GC01M015491	2.71
436	COL2A1	Collagen Type II Alpha 1 Chain	48	GC12M047972	2.71
437	IL1RN	Interleukin 1 Receptor Antagonist	48	GC02P115307	2.71
438	PMS2	PMS1 Homolog 2, Mismatch Repair System Component	48	GC07M005973	2.71
439	TNC	Tenascin C	48	GC09M115019	2.71
440	TSC1	TSC Complex Subunit 1	48	GC09M132891	2.71
441	RDX	Radixin	48	GC11M109864	2.71
442	ITPR1	Inositol 1,4,5-Trisphosphate Receptor Type 1	48	GC03P004486	2.71
443	WNT10B	Wnt Family Member 10B	48	GC12M048965	2.71
444	YWHAB	Tyrosine 3-Monooxygenase/Tryptophan 5-Monooxygenase Activation Protein Beta	48	GC20P044885	2.71
445	CACNB2	Calcium Voltage-Gated Channel Auxiliary Subunit Beta 2	47	GC10P018165	2.71
446	BACE1	Beta-Secretase 1	47	GC11M117285	2.71
447	AVPR2	Arginine Vasopressin Receptor 2	47	GC0XP153902	2.71
448	ARSA	Arylsulfatase A	47	GC22M050622	2.71
449	ATP1A3	ATPase Na+/K+ Transporting Subunit Alpha 3	47	GC19M041966	2.71
450	FCGR2B	Fc Fragment Of IgG Receptor IIb	47	GC01P161663	2.71
451	ACP5	Acid Phosphatase 5, Tartrate Resistant	47	GC19M011574	2.71
452	CACNA1D	Calcium Voltage-Gated Channel Subunit Alpha1 D	47	GC03P053328	2.71
453	DNM1L	Dynamin 1 Like	47	GC12P032679	2.71
454	MSN	Moesin	47	GC0XP065588	2.71
455	CDH3	Cadherin 3	47	GC16P068637	2.71
456	COL3A1	Collagen Type III Alpha 1 Chain	47	GC02P188974	2.71
457	DCN	Decorin	47	GC12M091140	2.71
458	IHH	Indian Hedgehog Signaling Molecule	47	GC02M219054	2.71
459	SCP2	Sterol Carrier Protein 2	47	GC01P052927	2.71
460	RYR1	Ryanodine Receptor 1	47	GC19P038528	2.71
461	SDHB	Succinate Dehydrogenase Complex Iron Sulfur Subunit B	47	GC01M017020	2.71
462	NFATC1	Nuclear Factor Of Activated T Cells 1	47	GC18P079395	2.71
463	NOG	Noggin	47	GC17P056593	2.71
464	SLC1A1	Solute Carrier Family 1 Member 1	47	GC09P004490	2.71
465	PINK1	PTEN Induced Kinase 1	47	GC01P020634	2.71
466	TNFSF11	TNF Superfamily Member 11	47	GC13P042562	2.71
467	TNFRSF11B	TNF Receptor Superfamily Member 11b	47	GC08M118923	2.71
468	LEF1	Lymphoid Enhancer Binding Factor 1	47	GC04M108047	2.71
469	TLR1	Toll Like Receptor 1	47	GC04M038797	2.71
470	PDXK	Pyridoxal Kinase	47	GC21P043719	2.71
471	RUNX2	RUNX Family Transcription Factor 2	47	GC06P047549	2.71
472	KRT8	Keratin 8	47	GC12M052897	2.71
473	KRT14	Keratin 14	47	GC17M041582	2.71
474	YWHAQ	Tyrosine 3-Monooxygenase/Tryptophan 5-Monooxygenase Activation Protein Theta	47	GC02M009583	2.71
475	ANTXR1	ANTXR Cell Adhesion Molecule 1	46	GC02P068977	2.71
476	ANXA5	Annexin A5	46	GC04M121667	2.71
477	FXN	Frataxin	46	GC09P069035	2.71
478	CD59	CD59 Molecule (CD59 Blood Group)	46	GC11M033704	2.71
479	CEL	Carboxyl Ester Lipase	46	GC09P133061	2.71
480	CLU	Clusterin	46	GC08M027596	2.71
481	DMD	Dystrophin	46	GC0XM031047	2.71
482	MYCN	MYCN Proto-Oncogene, BHLH Transcription Factor	46	GC02P015949	2.71
483	GGT1	Gamma-Glutamyltransferase 1	46	GC22P024927	2.71
484	CD79A	CD79a Molecule	46	GC19P041877	2.71
485	PAX2	Paired Box 2	46	GC10P100735	2.71
486	PAX8	Paired Box 8	46	GC02M113215	2.71
487	ENG	Endoglin	46	GC09M127815	2.71
488	SMAD6	SMAD Family Member 6	46	GC15P066702	2.71
489	TYMP	Thymidine Phosphorylase	46	GC22M050525	2.71
490	RASA1	RAS P21 Protein Activator 1	46	GC05P087267	2.71
491	SPP1	Secreted Phosphoprotein 1	46	GC04P087975	2.71
492	PRPS1	Phosphoribosyl Pyrophosphate Synthetase 1	46	GC0XP107628	2.71
493	PPARGC1A	PPARG Coactivator 1 Alpha	46	GC04M023755	2.71
494	WNK1	WNK Lysine Deficient Protein Kinase 1	46	GC12P000733	2.71
495	WNT1	Wnt Family Member 1	46	GC12P049053	2.71
496	CCR1	C-C Motif Chemokine Receptor 1	45	GC03M046218	2.71
497	GP1BA	Glycoprotein Ib Platelet Subunit Alpha	45	GC17P004932	2.71
498	CACNA1F	Calcium Voltage-Gated Channel Subunit Alpha1 F	45	GC0XM049205	2.71
499	AVP	Arginine Vasopressin	45	GC20M003082	2.71
500	FBN1	Fibrillin 1	45	GC15M048408	2.71
501	AMACR	Alpha-Methylacyl-CoA Racemase	45	GC05M033986	2.71
502	ANGPT1	Angiopoietin 1	45	GC08M107246	2.71
503	BMP1	Bone Morphogenetic Protein 1	45	GC08P022164	2.71
504	GALE	UDP-Galactose-4-Epimerase	45	GC01M023795	2.71
505	CXCL12	C-X-C Motif Chemokine Ligand 12	45	GC10M044294	2.71
506	CYP1A2	Cytochrome P450 Family 1 Subfamily A Member 2	45	GC15P074748	2.71
507	CRYAB	Crystallin Alpha B	45	GC11M111908	2.71
508	CRHR1	Corticotropin Releasing Hormone Receptor 1	45	GC17P045784	2.71
509	GLO1	Glyoxalase I	45	GC06M042239	2.71
510	DKK1	Dickkopf WNT Signaling Pathway Inhibitor 1	45	GC10P052314	2.71
511	MYH14	Myosin Heavy Chain 14	45	GC19P050192	2.71
512	GRM8	Glutamate Metabotropic Receptor 8	45	GC07M126438	2.71
513	NDRG1	N-Myc Downstream Regulated 1	45	GC08M133237	2.71
514	NEFH	Neurofilament Heavy	45	GC22P029480	2.71
515	CNTN2	Contactin 2	45	GC01P205043	2.71
516	PEPD	Peptidase D	45	GC19M033386	2.71
517	SERPINH1	Serpin Family H Member 1	45	GC11P075562	2.71
518	PPP2R2B	Protein Phosphatase 2 Regulatory Subunit Bbeta	45	GC05M146582	2.71
519	IDO1	Indoleamine 2,3-Dioxygenase 1	45	GC08P039891	2.71
520	PARK7	Parkinsonism Associated Deglycase	45	GC01P007983	2.71
521	IGFBP3	Insulin Like Growth Factor Binding Protein 3	45	GC07M045912	2.71
522	SORD	Sorbitol Dehydrogenase	45	GC15P045023	2.71
523	SDC2	Syndecan 2	45	GC08P096494	2.71
524	PNKP	Polynucleotide Kinase 3'-Phosphatase	45	GC19M049861	2.71
525	PLOD2	Procollagen-Lysine,2-Oxoglutarate 5-Dioxygenase 2	45	GC03M146069	2.71
526	TIMP3	TIMP Metallopeptidase Inhibitor 3	45	GC22P032800	2.71
527	UCP2	Uncoupling Protein 2	45	GC11M073974	2.71
528	EIF2AK2	Eukaryotic Translation Initiation Factor 2 Alpha Kinase 2	45	GC02M037099	2.71
529	PON1	Paraoxonase 1	45	GC07M095297	2.71
530	TIMP1	TIMP Metallopeptidase Inhibitor 1	45	GC0XP047583	2.71
531	VCAM1	Vascular Cell Adhesion Molecule 1	45	GC01P100719	2.71
532	WFS1	Wolframin ER Transmembrane Glycoprotein	45	GC04P006271	2.71
533	AFG3L2	AFG3 Like Matrix AAA Peptidase Subunit 2	44	GC18M012328	2.71
534	GH1	Growth Hormone 1	44	GC17M063917	2.71
535	APTX	Aprataxin	44	GC09M032886	2.71
536	ARHGEF1	Rho Guanine Nucleotide Exchange Factor 1	44	GC19P041883	2.71
537	FGF14	Fibroblast Growth Factor 14	44	GC13M101710	2.71
538	FBLN5	Fibulin 5	44	GC14M091869	2.71
539	AMPH	Amphiphysin	44	GC07M038666	2.71
540	AIP	Aryl Hydrocarbon Receptor Interacting Protein	44	GC11P067468	2.71
541	ANGPT2	Angiopoietin 2	44	GC08M006499	2.71
542	AGRN	Agrin	44	GC01P001020	2.71
543	ACP1	Acid Phosphatase 1	44	GC02P000254	2.71
544	GALNS	Galactosamine (N-Acetyl)-6-Sulfatase	44	GC16M088813	2.71
545	CXCL10	C-X-C Motif Chemokine Ligand 10	44	GC04M076021	2.71
546	CSF2	Colony Stimulating Factor 2	44	GC05P132073	2.71
547	HP	Haptoglobin	44	GC16P072089	2.71
548	CST3	Cystatin C	44	GC20M023608	2.71
549	FOXM1	Forkhead Box M1	44	GC12M002857	2.71
550	AP1B1	Adaptor Related Protein Complex 1 Subunit Beta 1	44	GC22M029327	2.71
551	CNTNAP2	Contactin Associated Protein 2	44	GC07P146116	2.71
552	MKI67	Marker Of Proliferation Ki-67	44	GC10M128096	2.71
553	MTM1	Myotubularin 1	44	GC0XP150562	2.71
554	CXCR3	C-X-C Motif Chemokine Receptor 3	44	GC0XM071615	2.71
555	ELN	Elastin	44	GC07P074027	2.71
556	CNTN1	Contactin 1	44	GC12P040692	2.71
557	IL13	Interleukin 13	44	GC05P132656	2.71
558	SERPINF2	Serpin Family F Member 2	44	GC17P001742	2.71
559	SEC24D	SEC24 Homolog D, COPII Coat Complex Component	44	GC04M118722	2.71
560	PRL	Prolactin	44	GC06M022230	2.71
561	SDHC	Succinate Dehydrogenase Complex Subunit C	44	GC01P161314	2.71
562	RPSA	Ribosomal Protein SA	44	GC03P039406	2.71
563	OPTN	Optineurin	44	GC10P013099	2.71
564	SLC1A4	Solute Carrier Family 1 Member 4	44	GC02P064988	2.71
565	NPPB	Natriuretic Peptide B	44	GC01M011858	2.71
566	TOR1A	Torsin Family 1 Member A	44	GC09M129812	2.71
567	LAMA3	Laminin Subunit Alpha 3	44	GC18P023689	2.71
568	KNG1	Kininogen 1	44	GC03P186717	2.71
569	RBP4	Retinol Binding Protein 4	44	GC10M093591	2.71
570	PTRH2	Peptidyl-TRNA Hydrolase 2	44	GC17M059674	2.71
571	IL5	Interleukin 5	44	GC05M132541	2.71
572	TFG	Trafficking From ER To Golgi Regulator	44	GC03P100709	2.71
573	THY1	Thy-1 Cell Surface Antigen	44	GC11M119417	2.71
574	TIMP2	TIMP Metallopeptidase Inhibitor 2	44	GC17M078852	2.71
575	VTN	Vitronectin	44	GC17M029955	2.71
576	CADM1	Cell Adhesion Molecule 1	43	GC11M115169	2.71
577	CCL11	C-C Motif Chemokine Ligand 11	43	GC17P034285	2.71
578	CCT5	Chaperonin Containing TCP1 Subunit 5	43	GC05P010236	2.71
579	MAP1B	Microtubule Associated Protein 1B	43	GC05P072107	2.71
580	ATXN1	Ataxin 1	43	GC06M016299	2.71
581	EWSR1	EWS RNA Binding Protein 1	43	GC22P029269	2.71
582	ARHGEF12	Rho Guanine Nucleotide Exchange Factor 12	43	GC11P120336	2.71
583	BGN	Biglycan	43	GC0XP153494	2.71
584	GAP43	Growth Associated Protein 43	43	GC03P115623	2.71
585	GC	GC Vitamin D Binding Protein	43	GC04M071741	2.71
586	COX10	Cytochrome C Oxidase Assembly Factor Heme A:Farnesyltransferase COX10	43	GC17P014069	2.71
587	CHSY1	Chondroitin Sulfate Synthase 1	43	GC15M101175	2.71
588	CHRNE	Cholinergic Receptor Nicotinic Epsilon Subunit	43	GC17M004897	2.71
589	DDX41	DEAD-Box Helicase 41	43	GC05M177511	2.71
590	PCSK7	Proprotein Convertase Subtilisin/Kexin Type 7	43	GC11M117199	2.71
591	HTT	Huntingtin	43	GC04P003041	2.71
592	SLC6A13	Solute Carrier Family 6 Member 13	43	GC12M000200	2.71
593	SLC25A19	Solute Carrier Family 25 Member 19	43	GC17M075273	2.71
594	SLC1A6	Solute Carrier Family 1 Member 6	43	GC19M014921	2.71
595	SPTA1	Spectrin Alpha, Erythrocytic 1	43	GC01M158610	2.71
596	INHA	Inhibin Subunit Alpha	43	GC02P219569	2.71
597	PSMD9	Proteasome 26S Subunit, Non-ATPase 9	43	GC12P122847	2.71
598	LAMA2	Laminin Subunit Alpha 2	43	GC06P128863	2.71
599	LGI1	Leucine Rich Glioma Inactivated 1	43	GC10P093757	2.71
600	LGR5	Leucine Rich Repeat Containing G Protein-Coupled Receptor 5	43	GC12P071439	2.71
601	TTBK2	Tau Tubulin Kinase 2	43	GC15M042738	2.71
602	IRF4	Interferon Regulatory Factor 4	43	GC06P000391	2.71
603	PTPN13	Protein Tyrosine Phosphatase Non-Receptor Type 13	43	GC04P086594	2.71
604	SYT2	Synaptotagmin 2	43	GC01M202559	2.71
605	TRPV3	Transient Receptor Potential Cation Channel Subfamily V Member 3	43	GC17M003515	2.71
606	PLAGL1	PLAG1 Like Zinc Finger 1	43	GC06M143940	2.71
607	LMO1	LIM Domain Only 1	43	GC11M008224	2.71
608	ADAMTS4	ADAM Metallopeptidase With Thrombospondin Type 1 Motif 4	42	GC01M161184	2.71
609	CAV2	Caveolin 2	42	GC07P116287	2.71
610	CACNB1	Calcium Voltage-Gated Channel Auxiliary Subunit Beta 1	42	GC17M039173	2.71
611	CACNB3	Calcium Voltage-Gated Channel Auxiliary Subunit Beta 3	42	GC12P048813	2.71
612	ADAM8	ADAM Metallopeptidase Domain 8	42	GC10M133262	2.71
613	ATXN2	Ataxin 2	42	GC12M111443	2.71
614	HLA-DQA1	Major Histocompatibility Complex, Class II, DQ Alpha 1	42	GC06P047340	2.71
615	RFXANK	Regulatory Factor X Associated Ankyrin Containing Protein	42	GC19P019192	2.71
616	DIAPH3	Diaphanous Related Formin 3	42	GC13M059665	2.71
617	IDUA	Alpha-L-Iduronidase	42	GC04P000986	2.71
618	SMN2	Survival Of Motor Neuron 2, Centromeric	42	GC05P070049	2.71
619	SLC35A3	Solute Carrier Family 35 Member A3	42	GC01P099968	2.71
620	IL7	Interleukin 7	42	GC08M078689	2.71
621	SSB	Small RNA Binding Exonuclease Protection Factor La	42	GC02P169791	2.71
622	TRIM21	Tripartite Motif Containing 21	42	GC11M004384	2.71
623	TRH	Thyrotropin Releasing Hormone	42	GC03P129974	2.71
624	RAPSN	Receptor Associated Protein Of The Synapse	42	GC11M061127	2.71
625	TMEM38B	Transmembrane Protein 38B	42	GC09P105694	2.71
626	MYOC	Myocilin	42	GC01M171604	2.71
627	KRT10	Keratin 10	42	GC17M040818	2.71
628	GNRH1	Gonadotropin Releasing Hormone 1	41	GC08M025419	2.71
629	CCK	Cholecystokinin	41	GC03M042274	2.71
630	LRIG1	Leucine Rich Repeats And Immunoglobulin Like Domains 1	41	GC03M066429	2.71
631	FGF18	Fibroblast Growth Factor 18	41	GC05P171419	2.71
632	ATL1	Atlastin GTPase 1	41	GC14P050532	2.71
633	ALMS1	ALMS1 Centrosome And Basal Body Associated Protein	41	GC02P073385	2.71
634	EPB41L3	Erythrocyte Membrane Protein Band 4.1 Like 3	41	GC18M005382	2.71
635	BHLHE40	Basic Helix-Loop-Helix Family Member E40	41	GC03P004997	2.71
636	AAAS	Aladin WD Repeat Nucleoporin	41	GC12M053307	2.71
637	MFN1	Mitofusin 1	41	GC03P179347	2.71
638	MGAM	Maltase-Glucoamylase	41	GC07P145052	2.71
639	FGF7	Fibroblast Growth Factor 7	41	GC15P049423	2.71
640	CTDP1	CTD Phosphatase Subunit 1	41	GC18P079679	2.71
641	MN1	MN1 Proto-Oncogene, Transcriptional Regulator	41	GC22M027748	2.71
642	DST	Dystonin	41	GC06M056457	2.71
643	GPT	Glutamic--Pyruvic Transaminase	41	GC08P144502	2.71
644	DARS2	Aspartyl-TRNA Synthetase 2, Mitochondrial	41	GC01P173824	2.71
645	MPV17	Mitochondrial Inner Membrane Protein MPV17	41	GC02M027309	2.71
646	COL5A2	Collagen Type V Alpha 2 Chain	41	GC02M189031	2.71
647	IFNB1	Interferon Beta 1	41	GC09M021077	2.71
648	SLC6A11	Solute Carrier Family 6 Member 11	41	GC03P010858	2.71
649	SMN1	Survival Of Motor Neuron 1, Telomeric	41	GC05P070924	2.71
650	PLOD1	Procollagen-Lysine,2-Oxoglutarate 5-Dioxygenase 1	41	GC01P011934	2.71
651	PLS3	Plastin 3	41	GC0XP115560	2.71
652	OMG	Oligodendrocyte Myelin Glycoprotein	41	GC17M031273	2.71
653	SLC17A7	Solute Carrier Family 17 Member 7	41	GC19M049429	2.71
654	RPS3A	Ribosomal Protein S3A	41	GC04P151099	2.71
655	SPTBN2	Spectrin Beta, Non-Erythrocytic 2	41	GC11M066684	2.71
656	LGR6	Leucine Rich Repeat Containing G Protein-Coupled Receptor 6	41	GC01P202193	2.71
657	KLK8	Kallikrein Related Peptidase 8	41	GC19M050996	2.71
658	KLC2	Kinesin Light Chain 2	41	GC11P066257	2.71
659	KCNC4	Potassium Voltage-Gated Channel Subfamily C Member 4	41	GC01P110211	2.71
660	SP7	Sp7 Transcription Factor	41	GC12M053326	2.71
661	EDAR	Ectodysplasin A Receptor	41	GC02M108894	2.71
662	DLX3	Distal-Less Homeobox 3	41	GC17M049990	2.71
663	MCM3AP	Minichromosome Maintenance Complex Component 3 Associated Protein	40	GC21M046235	2.71
664	GHRH	Growth Hormone Releasing Hormone	40	GC20M037251	2.71
665	ATXN7	Ataxin 7	40	GC03P063864	2.71
666	AOC1	Amine Oxidase Copper Containing 1	40	GC07P150824	2.71
667	BGLAP	Bone Gamma-Carboxyglutamate Protein	40	GC01P156242	2.71
668	FKBP10	FKBP Prolyl Isomerase 10	40	GC17P041812	2.71
669	ABHD12	Abhydrolase Domain Containing 12, Lysophospholipase	40	GC20M025294	2.71
670	HOXC13	Homeobox C13	40	GC12P053938	2.71
671	MLNR	Motilin Receptor	40	GC13P049220	2.71
672	MTDH	Metadherin	40	GC08P097643	2.71
673	MSMB	Microseminoprotein Beta	40	GC10M046033	2.71
674	NALCN	Sodium Leak Channel, Non-Selective	40	GC13M101053	2.71
675	GAST	Gastrin	40	GC17P041712	2.71
676	RNF138	Ring Finger Protein 138	40	GC18P032091	2.71
677	CRTAP	Cartilage Associated Protein	40	GC03P033113	2.71
678	PDPN	Podoplanin	40	GC01P013583	2.71
679	PPP3R2	Protein Phosphatase 3 Regulatory Subunit B, Beta	40	GC09M101591	2.71
680	PPY	Pancreatic Polypeptide	40	GC17M043940	2.71
681	PRKN	Parkin RBR E3 Ubiquitin Protein Ligase	40	GC06M161348	2.71
682	NT5C3A	5'-Nucleotidase, Cytosolic IIIA	40	GC07M033014	2.71
683	PHEX	Phosphate Regulating Endopeptidase Homolog X-Linked	40	GC0XP022032	2.71
684	TRIM2	Tripartite Motif Containing 2	40	GC04P153152	2.71
685	KCNV2	Potassium Voltage-Gated Channel Modifier Subfamily V Member 2	40	GC09P002717	2.71
686	INF2	Inverted Formin 2	40	GC14P104788	2.71
687	PECAM1	Platelet And Endothelial Cell Adhesion Molecule 1	40	GC17M064319	2.71
688	RASA2	RAS P21 Protein Activator 2	40	GC03P141487	2.71
689	IAPP	Islet Amyloid Polypeptide	40	GC12P021354	2.71
690	PSMC4	Proteasome 26S Subunit, ATPase 4	40	GC19P039972	2.71
691	GNPTG	N-Acetylglucosamine-1-Phosphate Transferase Subunit Gamma	39	GC16P001351	2.71
692	FIS1	Fission, Mitochondrial 1	39	GC07M101239	2.71
693	APBB2	Amyloid Beta Precursor Protein Binding Family B Member 2	39	GC04M040812	2.71
694	AOC2	Amine Oxidase Copper Containing 2	39	GC17P042844	2.71
695	ATAD3A	ATPase Family AAA Domain Containing 3A	39	GC01P001570	2.71
696	FRMD7	FERM Domain Containing 7	39	GC0XM132077	2.71
697	LRSAM1	Leucine Rich Repeat And Sterile Alpha Motif Containing 1	39	GC09P127451	2.71
698	CXCL9	C-X-C Motif Chemokine Ligand 9	39	GC04M076001	2.71
699	CRYGB	Crystallin Gamma B	39	GC02M208142	2.71
700	CRIM1	Cysteine Rich Transmembrane BMP Regulator 1	39	GC02P036355	2.71
701	COLQ	Collagen Like Tail Subunit Of Asymmetric Acetylcholinesterase	39	GC03M015815	2.71
702	MLLT1	MLLT1 Super Elongation Complex Subunit	39	GC19M006210	2.71
703	DOK7	Docking Protein 7	39	GC04P003465	2.71
704	RPL24	Ribosomal Protein L24	39	GC03M101681	2.71
705	NES	Nestin	39	GC01M156668	2.71
706	SPG11	SPG11 Vesicle Trafficking Associated, Spatacsin	39	GC15M044562	2.71
707	PRRT2	Proline Rich Transmembrane Protein 2	39	GC16P029811	2.71
708	NPTX2	Neuronal Pentraxin 2	39	GC07P098620	2.71
709	PRDM9	PR/SET Domain 9	39	GC05P023443	2.71
710	OPA3	Outer Mitochondrial Membrane Lipid Metabolism Regulator OPA3	39	GC19M045527	2.71
711	SLC25A46	Solute Carrier Family 25 Member 46	39	GC05P110738	2.71
712	SPTBN4	Spectrin Beta, Non-Erythrocytic 4	39	GC19P040466	2.71
713	PVALB	Parvalbumin	39	GC22M036800	2.71
714	KIF21A	Kinesin Family Member 21A	39	GC12M039293	2.71
715	KLHL2	Kelch Like Family Member 2	39	GC04P165207	2.71
716	STMN2	Stathmin 2	39	GC08P079610	2.71
717	KCNA6	Potassium Voltage-Gated Channel Subfamily A Member 6	39	GC12P004806	2.71
718	REEP1	Receptor Accessory Protein 1	39	GC02M086213	2.71
719	KRT15	Keratin 15	39	GC17M041513	2.71
720	UBR4	Ubiquitin Protein Ligase E3 Component N-Recognin 4	39	GC01M019074	2.71
721	CCNL1	Cyclin L1	38	GC03M157146	2.71
722	ATL3	Atlastin GTPase 3	38	GC11M063624	2.71
723	DAAM2	Dishevelled Associated Activator Of Morphogenesis 2	38	GC06P039792	2.71
724	PENK	Proenkephalin	38	GC08M056436	2.71
725	SERPINB4	Serpin Family B Member 4	38	GC18M063637	2.71
726	POU4F1	POU Class 4 Homeobox 1	38	GC13M078598	2.71
727	SLC25A25	Solute Carrier Family 25 Member 25	38	GC09P128068	2.71
728	KCTD7	Potassium Channel Tetramerization Domain Containing 7	38	GC07P066628	2.71
729	TMEFF1	Transmembrane Protein With EGF Like And Two Follistatin Like Domains 1	38	GC09P100473	2.71
730	MIA2	MIA SH3 Domain ER Export Factor 2	37	GC14P039230	2.71
731	CELF1	CUGBP Elav-Like Family Member 1	37	GC11M061128	2.71
732	CFHR2	Complement Factor H Related 2	37	GC01P196943	2.71
733	DPYSL5	Dihydropyrimidinase Like 5	37	GC02P026847	2.71
734	DSPP	Dentin Sialophosphoprotein	37	GC04P087608	2.71
735	MRAP	Melanocortin 2 Receptor Accessory Protein	37	GC21P032291	2.71
736	IBSP	Integrin Binding Sialoprotein	37	GC04P087799	2.71
737	PRND	Prion Like Protein Doppel	37	GC20P004702	2.71
738	PLCXD3	Phosphatidylinositol Specific Phospholipase C X Domain Containing 3	37	GC05M041306	2.71
739	LCOR	Ligand Dependent Nuclear Receptor Corepressor	37	GC10P096832	2.71
740	TPPP3	Tubulin Polymerization Promoting Protein Family Member 3	37	GC16M067389	2.71
741	VSX1	Visual System Homeobox 1	37	GC20M025070	2.71
742	BLOC1S1	Biogenesis Of Lysosomal Organelles Complex 1 Subunit 1	36	GC12P055718	2.71
743	CRLF3	Cytokine Receptor Like Factor 3	36	GC17M030769	2.71
744	DMXL2	Dmx Like 2	36	GC15M051447	2.71
745	PRDM12	PR/SET Domain 12	36	GC09P130664	2.71
746	PTOV1	PTOV1 Extended AT-Hook Containing Adaptor Protein	36	GC19P049850	2.71
747	LHX2	LIM Homeobox 2	36	GC09P124001	2.71
748	TSPAN4	Tetraspanin 4	36	GC11P000894	2.71
749	KCNK18	Potassium Two Pore Domain Channel Subfamily K Member 18	36	GC10P117197	2.71
750	P3H2	Prolyl 3-Hydroxylase 2	36	GC03M189956	2.71
751	MEPE	Matrix Extracellular Phosphoglycoprotein	35	GC04P087821	2.71
752	MAP1S	Microtubule Associated Protein 1S	35	GC19P023311	2.71
753	MLN	Motilin	35	GC06M033794	2.71
754	IFITM5	Interferon Induced Transmembrane Protein 5	35	GC11M000298	2.71
755	RBFOX3	RNA Binding Fox-1 Homolog 3	35	GC17M079089	2.71
756	TEKT3	Tektin 3	35	GC17M015303	2.71
757	ACTBL2	Actin Beta Like 2	34	GC05M057480	2.71
758	S100A5	S100 Calcium Binding Protein A5	34	GC01M153537	2.71
759	KRT72	Keratin 72	34	GC12M052585	2.71
760	WDTC1	WD And Tetratricopeptide Repeats 1	34	GC01P027245	2.71
761	ZNF469	Zinc Finger Protein 469	34	GC16P088382	2.71
762	MIEF2	Mitochondrial Elongation Factor 2	33	GC17P018262	2.71
763	COA7	Cytochrome C Oxidase Assembly Factor 7 (Putative)	33	GC01M052684	2.71
764	CALHM1	Calcium Homeostasis Modulator 1	33	GC10M103454	2.71
765	LARP6	La Ribonucleoprotein 6, Translational Regulator	33	GC15M070829	2.71
766	KNL1	Kinetochore Scaffold 1	33	GC15P040595	2.71
767	SPRN	Shadow Of Prion Protein	33	GC10M133420	2.71
768	MT-ND2	Mitochondrially Encoded NADH:Ubiquinone Oxidoreductase Core Subunit 2	32	GCMTP004472	2.71
769	MPND	MPN Domain Containing	32	GC19P004343	2.71
770	OGA	O-GlcNAcase	32	GC10M101785	2.71
771	RAB7B	RAB7B, Member RAS Oncogene Family	32	GC01M205976	2.71
772	P3H4	Prolyl 3-Hydroxylase Family Member 4 (Inactive)	32	GC17M041801	2.71
773	MT-ND5	Mitochondrially Encoded NADH:Ubiquinone Oxidoreductase Core Subunit 5	31	GCMTP012339	2.71
774	GGT2	Gamma-Glutamyltransferase 2	31	GC22M021207	2.71
775	GPR148	G Protein-Coupled Receptor 148	31	GC02P130729	2.71
776	PALM3	Paralemmin 3	31	GC19M014056	2.71
777	RETREG1	Reticulophagy Regulator 1	31	GC05M016472	2.71
778	CCSAP	Centriole, Cilia And Spindle Associated Protein	30	GC01M229322	2.71
779	ANKRD36	Ankyrin Repeat Domain 36	30	GC02P097113	2.71
780	OR52W1	Olfactory Receptor Family 52 Subfamily W Member 1	30	GC11P006223	2.71
781	TVP23B	Trans-Golgi Network Vesicle Protein 23 Homolog B	30	GC17P018780	2.71
782	MT-CO3	Mitochondrially Encoded Cytochrome C Oxidase III	30	GCMTP009209	2.71
783	FAM155B	Family With Sequence Similarity 155 Member B	29	GC0XP069505	2.71
784	MEG3	Maternally Expressed 3	29	GC14P104771	2.71
785	TMSB15A	Thymosin Beta 15a	29	GC0XM102515	2.71
786	ANKRD36B	Ankyrin Repeat Domain 36B	28	GC02M097466	2.71
787	H19	H19 Imprinted Maternally Expressed Transcript	28	GC11M001995	2.71
788	MT-ND4L	Mitochondrially Encoded NADH:Ubiquinone Oxidoreductase Core Subunit 4L	28	GCMTP010472	2.71
789	PLET1	Placenta Expressed Transcript 1	28	GC11M112248	2.71
790	MT-ATP8	Mitochondrially Encoded ATP Synthase Membrane Subunit 8	28	GCMTP008368	2.71
791	LORICRIN	Loricrin Cornified Envelope Precursor Protein	27	GC01P153262	2.71
792	CDRT1	CMT1A Duplicated Region Transcript 1	27	GC17M015565	2.71
793	PRNT	Prion Locus LncRNA, Testis Expressed	25	GC20M004731	2.71
794	DELEC1	Deleted In Esophageal Cancer 1	24	GC09P114945	2.71
795	MIAT	Myocardial Infarction Associated Transcript	23	GC22P026646	2.71
796	MIR140	MicroRNA 140	22	GC16P069934	2.71
797	MIR143	MicroRNA 143	22	GC05P149410	2.71
798	MIR145	MicroRNA 145	21	GC05P149430	2.71
799	MIR150	MicroRNA 150	21	GC19M049500	2.71
800	MIR125B1	MicroRNA 125b-1	21	GC11M122100	2.71
801	MIR106B	MicroRNA 106b	21	GC07M100284	2.71
802	MIR10A	MicroRNA 10a	21	GC17M048579	2.71
803	MIR10B	MicroRNA 10b	21	GC02P176150	2.71
804	MIR34B	MicroRNA 34b	21	GC11P111546	2.71
805	MIR204	MicroRNA 204	21	GC09M070809	2.71
806	MIR210	MicroRNA 210	21	GC11M000674	2.71
807	MIR26B	MicroRNA 26b	21	GC02P218402	2.71
808	MIR27B	MicroRNA 27b	21	GC09P095097	2.71
809	MIR29A	MicroRNA 29a	21	GC07M130876	2.71
810	MIR29B1	MicroRNA 29b-1	21	GC07M130877	2.71
811	MIR30E	MicroRNA 30e	21	GC01P040754	2.71
812	MIR222	MicroRNA 222	21	GC0XM045747	2.71
813	MIR223	MicroRNA 223	21	GC0XP066018	2.71
814	MIR122	MicroRNA 122	21	GC18P058451	2.71
815	MIRLET7A1	MicroRNA Let-7a-1	21	GC09P094175	2.71
816	MIRLET7D	MicroRNA Let-7d	21	GC09P094178	2.71
817	MIR373	MicroRNA 373	20	GC19P054634	2.71
818	MIR182	MicroRNA 182	20	GC07M129770	2.71
819	GGTLC3	Gamma-Glutamyltransferase Light Chain Family Member 3	20	GC22M018516	2.71
820	MIR193B	MicroRNA 193b	20	GC16P014307	2.71
821	MIR200B	MicroRNA 200b	20	GC01P001167	2.71
822	MIR214	MicroRNA 214	20	GC01M172234	2.71
823	MIR23A	MicroRNA 23a	20	GC19M014011	2.71
824	MIR23B	MicroRNA 23b	20	GC09P095085	2.71
825	MIR25	MicroRNA 25	20	GC07M100093	2.71
826	MIR30B	MicroRNA 30b	20	GC08M134800	2.71
827	MIR31	MicroRNA 31	20	GC09M021513	2.71
828	MIR22	MicroRNA 22	20	GC17M001713	2.71
829	MIR221	MicroRNA 221	20	GC0XM045746	2.71
830	MIR127	MicroRNA 127	20	GC14P104580	2.71
831	MIR93	MicroRNA 93	20	GC07M100282	2.71
832	MIRLET7B	MicroRNA Let-7b	20	GC22P046119	2.71
833	MIRLET7G	MicroRNA Let-7g	20	GC03M052268	2.71
834	EGOT	Eosinophil Granule Ontogeny Transcript	20	GC03M004790	2.71
835	MIR96	MicroRNA 96	20	GC07M129774	2.71
836	MIR146B	MicroRNA 146b	19	GC10P102436	2.71
837	MIR139	MicroRNA 139	19	GC11M072615	2.71
838	MIR19A	MicroRNA 19a	19	GC13P091433	2.71
839	MIR212	MicroRNA 212	19	GC17M002050	2.71
840	MIR28	MicroRNA 28	19	GC03P188688	2.71
841	MIR219A1	MicroRNA 219a-1	19	GC06P033207	2.71
842	MIR92A1	MicroRNA 92a-1	19	GC13P091431	2.71
843	MIR339	MicroRNA 339	19	GC07M001022	2.71
844	MIR15B	MicroRNA 15b	18	GC03P160404	2.71
845	MIR106A	MicroRNA 106a	18	GC0XM134219	2.71
846	MIR183	MicroRNA 183	18	GC07M129789	2.71
847	MIR18A	MicroRNA 18a	18	GC13P091432	2.71
848	MIR423	MicroRNA 423	18	GC17P030117	2.71
849	MIR29C	MicroRNA 29c	18	GC01M207802	2.71
850	MIR331	MicroRNA 331	18	GC12P095308	2.71
851	MIR574	MicroRNA 574	18	GC04P038872	2.71
852	MIR590	MicroRNA 590	18	GC07P074191	2.71
853	MIR483	MicroRNA 483	18	GC11M002188	2.71
854	MIR455	MicroRNA 455	18	GC09P114209	2.71
855	SNORD22	Small Nucleolar RNA, C/D Box 22	18	GC11M063449	2.71
856	MIR130B	MicroRNA 130b	17	GC22P024903	2.71
857	MIR432	MicroRNA 432	17	GC14P104581	2.71
858	MIR15A	MicroRNA 15a	16	GC13M050049	2.71
859	MIR323A	MicroRNA 323a	16	GC14P104782	2.71
860	MIR532	MicroRNA 532	16	GC0XP050004	2.71
861	MIR486-1	MicroRNA 486-1	16	GC08M041660	2.71
862	MIR362	MicroRNA 362	14	GC0XP050072	2.71
863	MIR380	MicroRNA 380	14	GC14P104796	2.71
864	MT-TK	Mitochondrially Encoded TRNA-Lys (AAA/G)	14	GCMTP008297	2.71
865	MIR548D1	MicroRNA 548d-1	11	GC08M123348	2.71
866	MT-TR	Mitochondrially Encoded TRNA-Arg (CGN)	11	GCMTP010407	2.71
867	LOC100128310	Uncharacterized LOC100128310	9	GC20M061718	2.71
868	LOC114004390	Sharpr-MPRA Regulatory Region 10809	1	GC05P149064	2.71
869	LOC108663985	Calcium Voltage-Gated Channel Subunit Alpha1 A Repeat Instability Region	1	GC19P013210	2.71
870	P2RX7	Purinergic Receptor P2X 7	45	GC12P122829	1.23
871	P2RX4	Purinergic Receptor P2X 4	43	GC12P122831	1.23
872	GABBR1	Gamma-Aminobutyric Acid Type B Receptor Subunit 1	47	GC06M029555	0.94
873	CACNA2D1	Calcium Voltage-Gated Channel Auxiliary Subunit Alpha2delta 1	45	GC07M081946	0.94
874	SLC12A5	Solute Carrier Family 12 Member 5	46	GC20P046021	0.93
875	FOS	Fos Proto-Oncogene, AP-1 Transcription Factor Subunit	50	GC14P075278	0.8
876	CNR2	Cannabinoid Receptor 2	45	GC01M023870	0.8
877	NOS1	Nitric Oxide Synthase 1	49	GC12M117208	0.75
878	SLC6A9	Solute Carrier Family 6 Member 9	48	GC01M043991	0.75
879	F2R	Coagulation Factor II Thrombin Receptor	46	GC05P076716	0.75
880	SLC6A5	Solute Carrier Family 6 Member 5	46	GC11P020599	0.75
881	F5	Coagulation Factor V	45	GC01M169511	0.75
882	CABIN1	Calcineurin Binding Protein 1	41	GC22P024011	0.75
883	CALCB	Calcitonin Related Polypeptide Beta	37	GC11P014904	0.75
884	GAD1	Glutamate Decarboxylase 1	51	GC02P170813	0.66
885	MAPK1	Mitogen-Activated Protein Kinase 1	51	GC22M021754	0.66
886	COMT	Catechol-O-Methyltransferase	51	GC22P019941	0.66
887	CACNA1H	Calcium Voltage-Gated Channel Subunit Alpha1 H	50	GC16P001153	0.66
888	P2RY12	Purinergic Receptor P2Y12	48	GC03M151336	0.66
889	P2RY1	Purinergic Receptor P2Y1	45	GC03P152835	0.66
890	PTPN5	Protein Tyrosine Phosphatase Non-Receptor Type 5	43	GC11M018727	0.66
891	CHRNA9	Cholinergic Receptor Nicotinic Alpha 9 Subunit	42	GC04P040337	0.66
892	USP5	Ubiquitin Specific Peptidase 5	41	GC12P008202	0.66
893	FGFR1	Fibroblast Growth Factor Receptor 1	55	GC08M038400	0.46
894	FGFR2	Fibroblast Growth Factor Receptor 2	54	GC10M121478	0.46
895	MTOR	Mechanistic Target Of Rapamycin Kinase	54	GC01M011106	0.46
896	JAK2	Janus Kinase 2	54	GC09P004985	0.46
897	CSF1R	Colony Stimulating Factor 1 Receptor	52	GC05M150053	0.46
898	IKBKB	Inhibitor Of Nuclear Factor Kappa B Kinase Subunit Beta	52	GC08P042271	0.46
899	PPARG	Peroxisome Proliferator Activated Receptor Gamma	52	GC03P012287	0.46
900	ADAM17	ADAM Metallopeptidase Domain 17	51	GC02M009488	0.46
901	CDC42	Cell Division Cycle 42	51	GC01P022057	0.46
902	PRKG1	Protein Kinase CGMP-Dependent 1	51	GC10P050991	0.46
903	ADK	Adenosine Kinase	50	GC10P074152	0.46
904	GJA1	Gap Junction Protein Alpha 1	50	GC06P121436	0.46
905	GSK3B	Glycogen Synthase Kinase 3 Beta	50	GC03M119821	0.46
906	SCN5A	Sodium Voltage-Gated Channel Alpha Subunit 5	50	GC03M038549	0.46
907	PRKCA	Protein Kinase C Alpha	50	GC17P066302	0.46
908	SERPINE1	Serpin Family E Member 1	50	GC07P101127	0.46
909	MAPK3	Mitogen-Activated Protein Kinase 3	49	GC16M030117	0.46
910	JUN	Jun Proto-Oncogene, AP-1 Transcription Factor Subunit	49	GC01M058780	0.46
911	PLAT	Plasminogen Activator, Tissue Type	49	GC08M042174	0.46
912	MAPK7	Mitogen-Activated Protein Kinase 7	48	GC17P019379	0.46
913	ACTA2	Actin Alpha 2, Smooth Muscle	48	GC10M088935	0.46
914	CYP3A4	Cytochrome P450 Family 3 Subfamily A Member 4	48	GC07M099759	0.46
915	GLA	Galactosidase Alpha	48	GC0XM101393	0.46
916	NR1H2	Nuclear Receptor Subfamily 1 Group H Member 2	48	GC19P050329	0.46
917	HTR2C	5-Hydroxytryptamine Receptor 2C	48	GC0XP114584	0.46
918	SLC6A2	Solute Carrier Family 6 Member 2	48	GC16P055656	0.46
919	SLC1A2	Solute Carrier Family 1 Member 2	48	GC11M035272	0.46
920	FAAH	Fatty Acid Amide Hydrolase	47	GC01P046394	0.46
921	ADORA1	Adenosine A1 Receptor	47	GC01P203090	0.46
922	SLC18A2	Solute Carrier Family 18 Member A2	47	GC10P117241	0.46
923	GAD2	Glutamate Decarboxylase 2	46	GC10P026216	0.46
924	PTGS1	Prostaglandin-Endoperoxide Synthase 1	46	GC09P122370	0.46
925	AGA	Aspartylglucosaminidase	45	GC04M177430	0.46
926	F2RL3	F2R Like Thrombin Or Trypsin Receptor 3	45	GC19P016888	0.46
927	FKBP5	FKBP Prolyl Isomerase 5	45	GC06M042217	0.46
928	ADCY10	Adenylate Cyclase 10	45	GC01M167809	0.46
929	CTNND1	Catenin Delta 1	45	GC11P057788	0.46
930	CTSA	Cathepsin A	45	GC20P045890	0.46
931	HCN1	Hyperpolarization Activated Cyclic Nucleotide Gated Potassium Channel 1	45	GC05M045260	0.46
932	DPYSL2	Dihydropyrimidinase Like 2	45	GC08P026514	0.46
933	GRIK1	Glutamate Ionotropic Receptor Kainate Type Subunit 1	45	GC21M029536	0.46
934	HRH1	Histamine Receptor H1	45	GC03P011113	0.46
935	P2RY2	Purinergic Receptor P2Y2	45	GC11P073217	0.46
936	GFRA1	GDNF Family Receptor Alpha 1	44	GC10M116056	0.46
937	C1QB	Complement C1q B Chain	44	GC01P022652	0.46
938	CACNG2	Calcium Voltage-Gated Channel Auxiliary Subunit Gamma 2	44	GC22M036561	0.46
939	ATF3	Activating Transcription Factor 3	44	GC01P212565	0.46
940	ACO1	Aconitase 1	44	GC09P032374	0.46
941	SERPINB2	Serpin Family B Member 2	44	GC18P063871	0.46
942	REST	RE1 Silencing Transcription Factor	44	GC04P056907	0.46
943	GFRA2	GDNF Family Receptor Alpha 2	43	GC08M021690	0.46
944	AGTR2	Angiotensin II Receptor Type 2	43	GC0XP116170	0.46
945	MEFV	MEFV Innate Immuity Regulator, Pyrin	43	GC16M003281	0.46
946	CSF1	Colony Stimulating Factor 1	43	GC01P109911	0.46
947	CPOX	Coproporphyrinogen Oxidase	43	GC03M098576	0.46
948	RGS4	Regulator Of G Protein Signaling 4	43	GC01P163038	0.46
949	CD74	CD74 Molecule	43	GC05M150378	0.46
950	SCN4B	Sodium Voltage-Gated Channel Beta Subunit 4	43	GC11M118134	0.46
951	TYROBP	Transmembrane Immune Signaling Adaptor TYROBP	43	GC19M035904	0.46
952	KPNB1	Karyopherin Subunit Beta 1	43	GC17P047649	0.46
953	P2RX1	Purinergic Receptor P2X 1	43	GC17M003896	0.46
954	P2RY4	Pyrimidinergic Receptor P2Y4	43	GC0XM070258	0.46
955	THBS4	Thrombospondin 4	43	GC05P079991	0.46
956	P2RY6	Pyrimidinergic Receptor P2Y6	42	GC11P073264	0.46
957	GLRA3	Glycine Receptor Alpha 3	41	GC04M174636	0.46
958	CACNA2D2	Calcium Voltage-Gated Channel Auxiliary Subunit Alpha2delta 2	41	GC03M050385	0.46
959	LPAR5	Lysophosphatidic Acid Receptor 5	41	GC12M006618	0.46
960	CXCL13	C-X-C Motif Chemokine Ligand 13	41	GC04P077511	0.46
961	DOK2	Docking Protein 2	41	GC08M021908	0.46
962	CXCR5	C-X-C Motif Chemokine Receptor 5	41	GC11P118898	0.46
963	PICK1	Protein Interacting With PRKCA 1	41	GC22P038056	0.46
964	MAT2B	Methionine Adenosyltransferase 2B	40	GC05P163523	0.46
965	HOMER1	Homer Scaffold Protein 1	40	GC05M079372	0.46
966	CMKLR1	Chemerin Chemokine-Like Receptor 1	40	GC12M108288	0.46
967	GPR55	G Protein-Coupled Receptor 55	40	GC02M230907	0.46
968	SHANK3	SH3 And Multiple Ankyrin Repeat Domains 3	40	GC22P050674	0.46
969	SCN7A	Sodium Voltage-Gated Channel Alpha Subunit 7	40	GC02M166403	0.46
970	PLXND1	Plexin D1	40	GC03M129555	0.46
971	CD160	CD160 Molecule	39	GC01P145719	0.46
972	ASIC3	Acid Sensing Ion Channel Subunit 3	39	GC07P151048	0.46
973	RHOD	Ras Homolog Family Member D	39	GC11P067057	0.46
974	KCNK10	Potassium Two Pore Domain Channel Subfamily K Member 10	39	GC14M088180	0.46
975	KCNIP3	Potassium Voltage-Gated Channel Interacting Protein 3	39	GC02P095326	0.46
976	FAAH2	Fatty Acid Amide Hydrolase 2	37	GC0XP057121	0.46
977	GRK2	G Protein-Coupled Receptor Kinase 2	37	GC11P067266	0.46
978	GRIN3A	Glutamate Ionotropic Receptor NMDA Type Subunit 3A	37	GC09M101569	0.46
979	PNOC	Prepronociceptin	37	GC08P028316	0.46
980	KCNMB3	Potassium Calcium-Activated Channel Subfamily M Regulatory Beta Subunit 3	37	GC03M179236	0.46
981	NPBWR1	Neuropeptides B And W Receptor 1	37	GC08P052938	0.46
982	TMEM97	Transmembrane Protein 97	35	GC17P028319	0.46
983	GPR151	G Protein-Coupled Receptor 151	34	GC05M146513	0.46
984	MIR135A1	MicroRNA 135a-1	20	GC03M052296	0.46
985	MIR101-1	MicroRNA 101-1	18	GC01M065058	0.46
986	NORAD	Non-Coding RNA Activated By DNA Damage	14	GC20M036054	0.46
987	CDR1-AS	CDR1 Antisense RNA	6	GC0XU902169	0.46
988	BMP3	Bone Morphogenetic Protein 3	42	GC04P081030	0.41
989	BMP5	Bone Morphogenetic Protein 5	41	GC06M055728	0.41
990	CREB1	CAMP Responsive Element Binding Protein 1	48	GC02P207529	0.29
991	GNB3	G Protein Subunit Beta 3	47	GC12P006839	0.29
992	EPHX2	Epoxide Hydrolase 2	47	GC08P027490	0.29
993	XDH	Xanthine Dehydrogenase	47	GC02M031294	0.29
994	ITGAV	Integrin Subunit Alpha V	46	GC02P186589	0.29
995	HTR3A	5-Hydroxytryptamine Receptor 3A	45	GC11P113974	0.29
996	TSPO	Translocator Protein	43	GC22P043151	0.29
997	HBG2	Hemoglobin Subunit Gamma 2	42	GC11M005372	0.29
998	HLA-B	Major Histocompatibility Complex, Class I, B	45	GC06M031315	18.64
999	HLA-A	Major Histocompatibility Complex, Class I, A	46	GC06P047265	17.69
1000	HLA-DRB1	Major Histocompatibility Complex, Class II, DR Beta 1	46	GC06M032578	16.41
1001	TRPV1	Transient Receptor Potential Cation Channel Subfamily V Member 1	46	GC17M003565	14.91
1002	TNF	Tumor Necrosis Factor	51	GC06P047305	11.91
1003	CD40LG	CD40 Ligand	47	GC0XP136649	11.68
1004	APOE	Apolipoprotein E	50	GC19P044906	11.39
1005	IFNA2	Interferon Alpha 2	41	GC09M021384	10.95
1006	IFNG	Interferon Gamma	48	GC12M068064	10.85
1007	IL10	Interleukin 10	47	GC01M206767	10.85
1008	CRP	C-Reactive Protein	46	GC01M159716	10.85
1009	CCR6	C-C Motif Chemokine Receptor 6	44	GC06P167111	10.69
1010	TNFRSF1B	TNF Receptor Superfamily Member 1B	47	GC01P012167	10.55
1011	IL2	Interleukin 2	45	GC04M122451	10.31
1012	ICOSLG	Inducible T Cell Costimulator Ligand	39	GC21M044222	10.31
1013	CD4	CD4 Molecule	49	GC12P006786	9.91
1014	IFNA1	Interferon Alpha 1	39	GC09P021494	9.62
1015	TLR2	Toll Like Receptor 2	51	GC04P153684	9.46
1016	CCR5	C-C Motif Chemokine Receptor 5	46	GC03P046383	9.46
1017	CD8A	CD8a Molecule	46	GC02M086784	9.46
1018	TKT	Transketolase	46	GC03M053224	9.12
1019	DPYD	Dihydropyrimidine Dehydrogenase	51	GC01M097015	9.05
1020	JAK1	Janus Kinase 1	50	GC01M064833	8.94
1021	DHFR	Dihydrofolate Reductase	49	GC05M080626	8.94
1022	PDCD1	Programmed Cell Death 1	48	GC02M241849	8.94
1023	FCGR2A	Fc Fragment Of IgG Receptor IIa	45	GC01P161505	8.94
1024	TMPO	Thymopoietin	45	GC12P098515	8.94
1025	FCGR3A	Fc Fragment Of IgG Receptor IIIa	44	GC01M161541	8.94
1026	GYPC	Glycophorin C (Gerbich Blood Group)	43	GC02P126655	8.94
1027	COL17A1	Collagen Type XVII Alpha 1 Chain	43	GC10M104031	8.94
1028	HCP5	HLA Complex P5	29	GC06P031400	8.94
1029	NOS2	Nitric Oxide Synthase 2	49	GC17M027756	4.26
1030	AKR1B1	Aldo-Keto Reductase Family 1 Member B	47	GC07M134442	3.45
1031	CACNA1A	Calcium Voltage-Gated Channel Subunit Alpha1 A	47	GC19M013206	3.2
1032	GCH1	GTP Cyclohydrolase 1	47	GC14M054842	3.14
1033	NOS1	Nitric Oxide Synthase 1	49	GC12M117208	2.91
1034	SLC6A9	Solute Carrier Family 6 Member 9	48	GC01M043991	2.14
1035	SLC6A5	Solute Carrier Family 6 Member 5	46	GC11P020599	2.14
1036	CACNA2D1	Calcium Voltage-Gated Channel Auxiliary Subunit Alpha2delta 1	45	GC07M081946	0.91
1037	F2R	Coagulation Factor II Thrombin Receptor	46	GC05P076716	0.78
1038	CALCB	Calcitonin Related Polypeptide Beta	37	GC11P014904	0.78
1039	CREB1	CAMP Responsive Element Binding Protein 1	48	GC02P207529	0.45
1040	ITGAV	Integrin Subunit Alpha V	46	GC02P186589	0.45
1041	CD4	CD4 Molecule	49	GC12P006786	8.32
1042	PMP22	Peripheral Myelin Protein 22	40	GC17M015229	7.5
1043	SLC6A4	Solute Carrier Family 6 Member 4	47	GC17M030194	4.12
1044	S100B	S100 Calcium Binding Protein B	45	GC21M047431	3.39
1045	IFNA2	Interferon Alpha 2	41	GC09M021384	2.94
1046	NOS3	Nitric Oxide Synthase 3	51	GC07P150990	2.1
1047	NOS1	Nitric Oxide Synthase 1	49	GC12M117208	0.73

## Sheet: Table S3
Table S3 GO function analysis of core targets
Category	Term	Count	%	PValue	Genes	List Total	Pop Hits	Pop Total	Fold Enrichment	Bonferroni	Benjamini	FDR
GOTERM_BP_DIRECT	GO:0019233~sensory perception of pain	10	19.2308	3.47573e-14	OPRD1, SCN10A, MME, TRPA1, CNR1, SCN9A, OPRL1, OPRK1, OPRM1, PTGS2	52	52	16792	62.1006	3.9337e-11	3.93452e-11	3.72945e-11
GOTERM_BP_DIRECT	GO:0045429~positive regulation of nitric oxide biosynthetic process	8	15.3846	4.60405e-11	AKT1, TRPV1, OPRM1, PTGS2, ESR1, TNF, TLR4, EGFR	52	43	16792	60.0787	5.21179e-08	2.60589e-08	2.47007e-08
GOTERM_BP_DIRECT	GO:0001934~positive regulation of protein phosphorylation	9	17.3077	4.15549e-09	NTRK1, NTRK2, MUSK, ERBB2, OPRL1, AKT1, TNF, MMP9, EGFR	52	127	16792	22.8843	4.704e-06	1.568e-06	1.48628e-06
GOTERM_BP_DIRECT	GO:0045907~positive regulation of vasoconstriction	6	11.5385	3.9997e-08	AKT1, ADRA1B, ADRA2C, PTGS2, ADRA1A, EGFR	52	32	16792	60.5481	4.52756e-05	1.03729e-05	9.83222e-06
GOTERM_BP_DIRECT	GO:0007200~phospholipase C-activating G-protein coupled receptor signaling pathway	7	13.4615	4.58165e-08	OPRD1, OPRK1, TACR1, OPRM1, ADRA1B, ESR1, ADRA1A	52	66	16792	34.2494	5.1863e-05	1.03729e-05	9.83222e-06
GOTERM_BP_DIRECT	GO:0010628~positive regulation of gene expression	10	19.2308	8.20138e-08	NTRK2, MAPK8, MUSK, TRPV4, ERBB2, KIT, HIF1A, TNF, TLR4, SLC6A4	52	262	16792	12.3253	9.28353e-05	1.54733e-05	1.46668e-05
GOTERM_BP_DIRECT	GO:0007204~positive regulation of cytosolic calcium ion concentration	8	15.3846	1.52127e-07	TRPV4, OPRL1, CACNA1C, OPRM1, CCR5, ADRA1B, ESR1, ADRA1A	52	134	16792	19.279	0.000172192	2.4601e-05	2.33188e-05
GOTERM_BP_DIRECT	GO:0071880~adenylate cyclase-activating adrenergic receptor signaling pathway	5	9.61538	2.82816e-07	ADRB2, ADRA1B, ADRA2C, ADRA1A, ADRA2B	52	19	16792	84.9798	0.000320097	4.00185e-05	3.79328e-05
GOTERM_BP_DIRECT	GO:0007169~transmembrane receptor protein tyrosine kinase signaling pathway	7	13.4615	4.36293e-07	NTRK1, NTRK2, MUSK, ERBB2, KIT, EGFR, JAK1	52	96	16792	23.5465	0.000493762	5.4876e-05	5.20158e-05
GOTERM_BP_DIRECT	GO:0071222~cellular response to lipopolysaccharide	7	13.4615	1.14345e-06	MAPK8, CXCL8, NOS2, OPRK1, CCR5, TNF, TLR4	52	113	16792	20.0041	0.00129355	0.000129438	0.000122692
GOTERM_BP_DIRECT	GO:0019228~neuronal action potential	5	9.61538	1.46416e-06	SCN10A, P2RX3, SCN9A, SCN2A, SCN1A	52	28	16792	57.6648	0.00165606	0.000150675	0.000142822
GOTERM_BP_DIRECT	GO:0043410~positive regulation of MAPK cascade	6	11.5385	4.55004e-06	NTRK2, KIT, CTNNB1, ADRB2, ADRA1B, ADRA1A	52	81	16792	23.9202	0.00513741	0.00042922	0.000406849
GOTERM_BP_DIRECT	GO:0007600~sensory perception	4	7.69231	7.38847e-06	SCN10A, OPRL1, OPRK1, OPRM1	52	13	16792	99.3609	0.00832889	0.000609176	0.000577426
GOTERM_BP_DIRECT	GO:0007268~chemical synaptic transmission	8	15.3846	7.56485e-06	OPRD1, OPRL1, OPRK1, CTNNB1, TACR1, OPRM1, GRIN2B, SLC6A4	52	240	16792	10.7641	0.00852688	0.000609176	0.000577426
GOTERM_BP_DIRECT	GO:0032355~response to estradiol	6	11.5385	8.07212e-06	CASP3, OPRL1, CTNNB1, PTGS2, ESR1, SLC6A4	52	91	16792	21.2916	0.00909606	0.000609176	0.000577426
GOTERM_BP_DIRECT	GO:0032496~response to lipopolysaccharide	7	13.4615	9.91461e-06	CNR1, CASP3, ALPL, REN, OPRM1, PTGS2, TLR4	52	164	16792	13.7833	0.0111607	0.000701459	0.000664899
GOTERM_BP_DIRECT	GO:0046777~protein autophosphorylation	7	13.4615	1.301e-05	NTRK1, NTRK2, MUSK, ERBB2, KIT, AKT1, EGFR	52	172	16792	13.1422	0.0146195	0.000866313	0.000821161
GOTERM_BP_DIRECT	GO:0070374~positive regulation of ERK1 and ERK2 cascade	7	13.4615	1.43549e-05	NTRK1, TRPV4, OPRM1, ADRA1A, TNF, TLR4, EGFR	52	175	16792	12.9169	0.0161185	0.000902764	0.000855712
GOTERM_BP_DIRECT	GO:0006954~inflammatory response	9	17.3077	1.70515e-05	CXCL8, KIT, SCN9A, AKT1, TACR1, CCR5, PTGS2, TNF, TLR4	52	379	16792	7.66836	0.0191174	0.00101591	0.000962964
GOTERM_BP_DIRECT	GO:0048661~positive regulation of smooth muscle cell proliferation	5	9.61538	3.24604e-05	AKR1B1, AKT1, PTGS2, TNF, EGFR	52	60	16792	26.9103	0.0360788	0.00182062	0.00172573
GOTERM_BP_DIRECT	GO:0045987~positive regulation of smooth muscle contraction	4	7.69231	3.37747e-05	TACR1, ADRA1B, PTGS2, ADRA1A	52	21	16792	61.5092	0.0375119	0.00182062	0.00172573
GOTERM_BP_DIRECT	GO:0051000~positive regulation of nitric-oxide synthase activity	4	7.69231	3.90238e-05	DHFR, AKT1, HIF1A, ESR1	52	22	16792	58.7133	0.0432143	0.00192065	0.00182055
GOTERM_BP_DIRECT	GO:0060078~regulation of postsynaptic membrane potential	4	7.69231	3.90238e-05	SCN10A, SCN9A, SCN2A, SCN1A	52	22	16792	58.7133	0.0432143	0.00192065	0.00182055
GOTERM_BP_DIRECT	GO:0050796~regulation of insulin secretion	5	9.61538	5.02299e-05	NOS2, CNR1, CACNA1C, ADRA2C, TNF	52	67	16792	24.0987	0.0552752	0.00236917	0.00224569
GOTERM_BP_DIRECT	GO:0071260~cellular response to mechanical stimulus	5	9.61538	6.31075e-05	MAPK8, AKT1, PTGS2, TLR4, EGFR	52	71	16792	22.7411	0.0689478	0.0027387	0.00259595
GOTERM_BP_DIRECT	GO:0051930~regulation of sensory perception of pain	4	7.69231	6.53222e-05	OPRD1, OPRK1, OPRM1, ADRA2C	52	26	16792	49.6805	0.0712793	0.0027387	0.00259595
GOTERM_BP_DIRECT	GO:0042755~eating behavior	4	7.69231	6.53222e-05	OPRD1, OPRL1, OPRK1, OPRM1	52	26	16792	49.6805	0.0712793	0.0027387	0.00259595
GOTERM_BP_DIRECT	GO:0007623~circadian rhythm	5	9.61538	7.82405e-05	NTRK1, NTRK2, NOS2, EGFR, SLC6A4	52	75	16792	21.5282	0.0847626	0.00316315	0.00299829
GOTERM_BP_DIRECT	GO:0086010~membrane depolarization during action potential	4	7.69231	8.19542e-05	SCN10A, SCN9A, SCN2A, SCN1A	52	28	16792	46.1319	0.0886024	0.00319904	0.00303231
GOTERM_BP_DIRECT	GO:0031622~positive regulation of fever generation	3	5.76923	8.99134e-05	CNR1, PTGS2, TNF	52	5	16792	193.754	0.0967777	0.00339273	0.0032159
GOTERM_BP_DIRECT	GO:0018108~peptidyl-tyrosine phosphorylation	6	11.5385	9.85521e-05	NTRK1, NTRK2, MUSK, ERBB2, KIT, EGFR	52	153	16792	12.6637	0.105568	0.00359874	0.00341118
GOTERM_BP_DIRECT	GO:0000165~MAPK cascade	7	13.4615	0.000136215	ERBB2, KIT, CCR5, TNF, GRIN2B, EGFR, JAK1	52	262	16792	8.62772	0.142904	0.00481859	0.00456744
GOTERM_BP_DIRECT	GO:0001666~response to hypoxia	6	11.5385	0.0001707	P2RX3, NOS2, PRKCB, CASP3, HIF1A, SLC6A4	52	172	16792	11.2648	0.175724	0.00567893	0.00538295
GOTERM_BP_DIRECT	GO:0007166~cell surface receptor signaling pathway	7	13.4615	0.000173794	TRPA1, ERBB2, TRPV1, TACR1, ADRB2, CCR5, EGFR	52	274	16792	8.24986	0.178605	0.00567893	0.00538295
GOTERM_BP_DIRECT	GO:0007611~learning or memory	4	7.69231	0.000175585	NTRK1, CASP3, GRIN2B, EGFR	52	36	16792	35.8803	0.18027	0.00567893	0.00538295
GOTERM_BP_DIRECT	GO:0038003~opioid receptor signaling pathway	3	5.76923	0.000188085	OPRD1, OPRL1, OPRK1	52	7	16792	138.396	0.191789	0.00591422	0.00560597
GOTERM_BP_DIRECT	GO:0042593~glucose homeostasis	5	9.61538	0.000247997	CNR1, TRPV4, AKT1, ADRA1B, HIF1A	52	101	16792	15.9863	0.244796	0.00745607	0.00706746
GOTERM_BP_DIRECT	GO:0050966~detection of mechanical stimulus involved in sensory perception of pain	3	5.76923	0.000250292	NTRK1, TRPA1, SCN1A	52	8	16792	121.096	0.246756	0.00745607	0.00706746
GOTERM_BP_DIRECT	GO:0043065~positive regulation of apoptotic process	7	13.4615	0.00028338	MAPK8, CNR1, CTNNB1, AKT1, TRPV1, PTGS2, TNF	52	300	16792	7.53487	0.274455	0.00814392	0.00771946
GOTERM_BP_DIRECT	GO:0051091~positive regulation of sequence-specific DNA binding transcription factor activity	5	9.61538	0.000287771	KIT, CTNNB1, AKT1, ESR1, TNF	52	105	16792	15.3773	0.278053	0.00814392	0.00771946
GOTERM_BP_DIRECT	GO:0048015~phosphatidylinositol-mediated signaling	5	9.61538	0.000298389	NTRK1, ERBB2, KIT, AKT1, EGFR	52	106	16792	15.2322	0.286682	0.00819925	0.0077719
GOTERM_BP_DIRECT	GO:0042493~response to drug	7	13.4615	0.000304212	NTRK1, TRPA1, CASP3, CTNNB1, PTGS2, ADRA1A, SLC6A4	52	304	16792	7.43573	0.291369	0.00819925	0.0077719
GOTERM_BP_DIRECT	GO:0002024~diet induced thermogenesis	3	5.76923	0.000321179	TRPV4, TRPV1, ADRB2	52	9	16792	107.641	0.304854	0.00845522	0.00801453
GOTERM_BP_DIRECT	GO:0070588~calcium ion transmembrane transport	5	9.61538	0.000463336	TRPA1, TRPV4, TRPV1, CACNA1C, OPRM1	52	119	16792	13.5682	0.408219	0.0119204	0.0112991
GOTERM_BP_DIRECT	GO:0071407~cellular response to organic cyclic compound	4	7.69231	0.000761105	CASP3, ALPL, AKT1, TNF	52	59	16792	21.8931	0.577641	0.0187298	0.0177536
GOTERM_BP_DIRECT	GO:0043406~positive regulation of MAP kinase activity	4	7.69231	0.000761105	ERBB2, KIT, TNF, EGFR	52	59	16792	21.8931	0.577641	0.0187298	0.0177536
GOTERM_BP_DIRECT	GO:0010629~negative regulation of gene expression	5	9.61538	0.000787222	OPRD1, NOS2, AKT1, ESR1, TNF	52	137	16792	11.7855	0.589954	0.0189603	0.0179721
GOTERM_BP_DIRECT	GO:0007613~memory	4	7.69231	0.000879795	MUSK, CNR1, PTGS2, SLC6A4	52	62	16792	20.8337	0.630781	0.0207485	0.0196671
GOTERM_BP_DIRECT	GO:0051384~response to glucocorticoid	4	7.69231	0.00100963	CASP3, ALPL, PTGS2, TNF	52	65	16792	19.8722	0.681292	0.0229518	0.0217556
GOTERM_BP_DIRECT	GO:0007267~cell-cell signaling	6	11.5385	0.00101377	ADRB2, CCR5, ADRA1B, ADRA2C, ADRA1A, ADRA2B	52	254	16792	7.6281	0.682784	0.0229518	0.0217556
GOTERM_BP_DIRECT	GO:0006940~regulation of smooth muscle contraction	3	5.76923	0.00105613	ADRB2, ADRA2C, ADRA2B	52	16	16792	60.5481	0.69765	0.0234419	0.0222201
GOTERM_BP_DIRECT	GO:0044849~estrous cycle	3	5.76923	0.00119462	OPRL1, OPRK1, OPRM1	52	17	16792	56.9864	0.741568	0.0255102	0.0241806
GOTERM_BP_DIRECT	GO:0032722~positive regulation of chemokine production	3	5.76923	0.00119462	HIF1A, TNF, TLR4	52	17	16792	56.9864	0.741568	0.0255102	0.0241806
GOTERM_BP_DIRECT	GO:0008285~negative regulation of cell proliferation	7	13.4615	0.00121692	NTRK1, CXCL8, CTNNB1, VHL, OPRM1, PTGS2, ADRA1A	52	396	16792	5.70824	0.748016	0.0255102	0.0241806
GOTERM_BP_DIRECT	GO:0033138~positive regulation of peptidyl-serine phosphorylation	4	7.69231	0.00125185	OPRD1, NTRK2, AKT1, TNF	52	70	16792	18.4527	0.757798	0.0257654	0.0244225
GOTERM_BP_DIRECT	GO:0035556~intracellular signal transduction	7	13.4615	0.00133113	CXCL8, PRKCB, KIT, AKT1, ADRA1B, ADRA1A, JAK1	52	403	16792	5.60909	0.778613	0.0269078	0.0255054
GOTERM_BP_DIRECT	GO:0035725~sodium ion transmembrane transport	4	7.69231	0.00141329	SCN10A, SCN9A, SCN2A, SCN1A	52	73	16792	17.6944	0.798302	0.0280675	0.0266047
GOTERM_BP_DIRECT	GO:0051968~positive regulation of synaptic transmission, glutamatergic	3	5.76923	0.00149624	NTRK1, PTGS2, EGFR	52	19	16792	50.9879	0.816403	0.0292025	0.0276805
GOTERM_BP_DIRECT	GO:0019229~regulation of vasoconstriction	3	5.76923	0.00165927	ADRA2C, ADRA1A, ADRA2B	52	20	16792	48.4385	0.847387	0.0318354	0.0301762
GOTERM_BP_DIRECT	GO:0014066~regulation of phosphatidylinositol 3-kinase signaling	4	7.69231	0.00171037	ERBB2, KIT, AKT1, EGFR	52	78	16792	16.5602	0.855979	0.032269	0.0305871
GOTERM_BP_DIRECT	GO:0055117~regulation of cardiac muscle contraction	3	5.76923	0.00183037	SCN10A, ADRA1B, ADRA1A	52	21	16792	46.1319	0.874303	0.033049	0.0313265
GOTERM_BP_DIRECT	GO:0042346~positive regulation of NF-kappaB import into nucleus	3	5.76923	0.00183037	PTGS2, TNF, TLR4	52	21	16792	46.1319	0.874303	0.033049	0.0313265
GOTERM_BP_DIRECT	GO:0042060~wound healing	4	7.69231	0.0018393	CASP3, ERBB2, OPRM1, EGFR	52	80	16792	16.1462	0.875569	0.033049	0.0313265
GOTERM_BP_DIRECT	GO:0071456~cellular response to hypoxia	4	7.69231	0.00309153	OPRD1, AKT1, PTGS2, HIF1A	52	96	16792	13.4551	0.969954	0.0546814	0.0518314
GOTERM_BP_DIRECT	GO:0000060~protein import into nucleus, translocation	3	5.76923	0.00325026	OPRD1, AKT1, TNF	52	28	16792	34.5989	0.97491	0.0549148	0.0520526
GOTERM_BP_DIRECT	GO:0009314~response to radiation	3	5.76923	0.00325026	NTRK1, OPRK1, OPRM1	52	28	16792	34.5989	0.97491	0.0549148	0.0520526
GOTERM_BP_DIRECT	GO:0007528~neuromuscular junction development	3	5.76923	0.00325026	NTRK2, MUSK, ERBB2	52	28	16792	34.5989	0.97491	0.0549148	0.0520526
GOTERM_BP_DIRECT	GO:0007218~neuropeptide signaling pathway	4	7.69231	0.00356772	OPRD1, OPRL1, OPRK1, OPRM1	52	101	16792	12.789	0.982506	0.059392	0.0562965
GOTERM_BP_DIRECT	GO:0045776~negative regulation of blood pressure	3	5.76923	0.00372591	NOS2, CNR1, OPRL1	52	30	16792	32.2923	0.985384	0.0611265	0.0579406
GOTERM_BP_DIRECT	GO:1990090~cellular response to nerve growth factor stimulus	3	5.76923	0.00397517	NTRK1, AKT1, TRPV1	52	31	16792	31.2506	0.988989	0.063444	0.0601373
GOTERM_BP_DIRECT	GO:0045471~response to ethanol	4	7.69231	0.00397926	NTRK1, CNR1, OPRK1, GRIN2B	52	105	16792	12.3018	0.98904	0.063444	0.0601373
GOTERM_BP_DIRECT	GO:0000187~activation of MAPK activity	4	7.69231	0.00419543	KIT, TNF, ADRA2B, TLR4	52	107	16792	12.0719	0.991428	0.0647378	0.0613636
GOTERM_BP_DIRECT	GO:0046677~response to antibiotic	3	5.76923	0.00423197	CASP3, ALPL, JAK1	52	32	16792	30.274	0.991777	0.0647378	0.0613636
GOTERM_BP_DIRECT	GO:0031663~lipopolysaccharide-mediated signaling pathway	3	5.76923	0.00423197	AKT1, TNF, TLR4	52	32	16792	30.274	0.991777	0.0647378	0.0613636
GOTERM_BP_DIRECT	GO:0071364~cellular response to epidermal growth factor stimulus	3	5.76923	0.00449629	ERBB2, AKT1, EGFR	52	33	16792	29.3566	0.993911	0.067864	0.064327
GOTERM_BP_DIRECT	GO:0034765~regulation of ion transmembrane transport	4	7.69231	0.0046489	SCN10A, SCN9A, SCN2A, SCN1A	52	111	16792	11.6369	0.994881	0.0692441	0.0656351
GOTERM_BP_DIRECT	GO:0045766~positive regulation of angiogenesis	4	7.69231	0.00513099	NTRK1, CXCL8, PRKCB, HIF1A	52	115	16792	11.2321	0.997042	0.0744652	0.070584
GOTERM_BP_DIRECT	GO:0030168~platelet activation	4	7.69231	0.00513099	PRKCB, AKT1, ADRA2C, ADRA2B	52	115	16792	11.2321	0.997042	0.0744652	0.070584
GOTERM_BP_DIRECT	GO:0009409~response to cold	3	5.76923	0.00533384	P2RX3, TRPA1, ADRB2	52	36	16792	26.9103	0.997652	0.0764292	0.0724457
GOTERM_BP_DIRECT	GO:0007188~adenylate cyclase-modulating G-protein coupled receptor signaling pathway	3	5.76923	0.00562774	CNR1, ADRB2, ADRA1B	52	37	16792	26.183	0.998319	0.0796325	0.075482
GOTERM_BP_DIRECT	GO:0038128~ERBB2 signaling pathway	3	5.76923	0.00592891	ERBB2, AKT1, EGFR	52	38	16792	25.4939	0.998807	0.0817368	0.0774767
GOTERM_BP_DIRECT	GO:0032227~negative regulation of synaptic transmission, dopaminergic	2	3.84615	0.00606528	PTGS2, SLC6A4	52	2	16792	322.923	0.998979	0.0817368	0.0774767
GOTERM_BP_DIRECT	GO:0031635~adenylate cyclase-inhibiting opioid receptor signaling pathway	2	3.84615	0.00606528	OPRK1, OPRM1	52	2	16792	322.923	0.998979	0.0817368	0.0774767
GOTERM_BP_DIRECT	GO:0060454~positive regulation of gastric acid secretion	2	3.84615	0.00606528	OPRL1, TRPV1	52	2	16792	322.923	0.998979	0.0817368	0.0774767
GOTERM_BP_DIRECT	GO:0007165~signal transduction	10	19.2308	0.00763022	CXCL8, P2RX3, PRKCB, ERBB2, KIT, AKT1, HIF1A, ESR1, ADRA1A, EGFR	52	1161	16792	2.78142	0.999828	0.100923	0.0956629
GOTERM_BP_DIRECT	GO:0051092~positive regulation of NF-kappaB transcription factor activity	4	7.69231	0.0076673	NTRK1, PRKCB, TNF, TLR4	52	133	16792	9.71197	0.999836	0.100923	0.0956629
GOTERM_BP_DIRECT	GO:0071363~cellular response to growth factor stimulus	3	5.76923	0.00823723	OPRD1, ERBB2, CTNNB1	52	45	16792	21.5282	0.999914	0.107179	0.101593
GOTERM_BP_DIRECT	GO:0007187~G-protein coupled receptor signaling pathway, coupled to cyclic nucleotide second messenger	3	5.76923	0.00859504	OPRD1, CNR1, OPRM1	52	46	16792	21.0602	0.999943	0.108248	0.102606
GOTERM_BP_DIRECT	GO:0006955~immune response	6	11.5385	0.00881942	OPRD1, CXCL8, OPRK1, CCR5, TNF, TLR4	52	421	16792	4.60223	0.999956	0.108248	0.102606
GOTERM_BP_DIRECT	GO:0071230~cellular response to amino acid stimulus	3	5.76923	0.00895973	NTRK2, TNF, EGFR	52	47	16792	20.6121	0.999962	0.108248	0.102606
GOTERM_BP_DIRECT	GO:0007193~adenylate cyclase-inhibiting G-protein coupled receptor signaling pathway	3	5.76923	0.00895973	OPRD1, OPRL1, OPRK1	52	47	16792	20.6121	0.999962	0.108248	0.102606
GOTERM_BP_DIRECT	GO:0070141~response to UV-A	2	3.84615	0.00908438	AKT1, EGFR	52	3	16792	215.282	0.999967	0.108248	0.102606
GOTERM_BP_DIRECT	GO:0050955~thermoception	2	3.84615	0.00908438	TRPA1, TRPV1	52	3	16792	215.282	0.999967	0.108248	0.102606
GOTERM_BP_DIRECT	GO:0050968~detection of chemical stimulus involved in sensory perception of pain	2	3.84615	0.00908438	TRPA1, TRPV1	52	3	16792	215.282	0.999967	0.108248	0.102606
GOTERM_BP_DIRECT	GO:0061368~behavioral response to formalin induced pain	2	3.84615	0.00908438	NTRK1, P2RX3	52	3	16792	215.282	0.999967	0.108248	0.102606
GOTERM_BP_DIRECT	GO:0043066~negative regulation of apoptotic process	6	11.5385	0.0120632	MAPK8, CASP3, AKT1, VHL, MMP9, EGFR	52	455	16792	4.25833	0.999999	0.131198	0.12436
GOTERM_BP_DIRECT	GO:0045986~negative regulation of smooth muscle contraction	2	3.84615	0.0120945	ADRB2, PTGS2	52	4	16792	161.462	0.999999	0.131198	0.12436
GOTERM_BP_DIRECT	GO:0001994~norepinephrine-epinephrine vasoconstriction involved in regulation of systemic arterial blood pressure	2	3.84615	0.0120945	ADRA1B, ADRA1A	52	4	16792	161.462	0.999999	0.131198	0.12436
GOTERM_BP_DIRECT	GO:0031999~negative regulation of fatty acid beta-oxidation	2	3.84615	0.0120945	CNR1, AKT1	52	4	16792	161.462	0.999999	0.131198	0.12436
GOTERM_BP_DIRECT	GO:1904058~positive regulation of sensory perception of pain	2	3.84615	0.0120945	P2RX3, OPRL1	52	4	16792	161.462	0.999999	0.131198	0.12436
GOTERM_BP_DIRECT	GO:0071883~activation of MAPK activity by adrenergic receptor signaling pathway	2	3.84615	0.0120945	ADRA2C, ADRA2B	52	4	16792	161.462	0.999999	0.131198	0.12436
GOTERM_BP_DIRECT	GO:0032811~negative regulation of epinephrine secretion	2	3.84615	0.0120945	ADRA2C, ADRA2B	52	4	16792	161.462	0.999999	0.131198	0.12436
GOTERM_BP_DIRECT	GO:0042490~mechanoreceptor differentiation	2	3.84615	0.0120945	NTRK1, NTRK2	52	4	16792	161.462	0.999999	0.131198	0.12436
GOTERM_BP_DIRECT	GO:0035625~epidermal growth factor-activated receptor transactivation by G-protein coupled receptor signaling pathway	2	3.84615	0.0120945	ADRA2C, ADRA2B	52	4	16792	161.462	0.999999	0.131198	0.12436
GOTERM_BP_DIRECT	GO:0006468~protein phosphorylation	6	11.5385	0.0121694	NTRK1, MAPK8, PRKCB, ERBB2, AKT1, JAK1	52	456	16792	4.24899	0.999999	0.131198	0.12436
GOTERM_BP_DIRECT	GO:0007568~aging	4	7.69231	0.0137428	NTRK1, CNR1, AKT1, ADRA1A	52	165	16792	7.82844	1	0.146763	0.139114
GOTERM_BP_DIRECT	GO:0006950~response to stress	3	5.76923	0.014764	MAPK8, AKR1B1, EGFR	52	61	16792	15.8815	1	0.156194	0.148054
GOTERM_BP_DIRECT	GO:0046330~positive regulation of JNK cascade	3	5.76923	0.0166523	TRPV4, TNF, TLR4	52	65	16792	14.9041	1	0.174541	0.165444
GOTERM_BP_DIRECT	GO:1903715~regulation of aerobic respiration	2	3.84615	0.0180878	OPRK1, HIF1A	52	6	16792	107.641	1	0.187776	0.177989
GOTERM_BP_DIRECT	GO:0007186~G-protein coupled receptor signaling pathway	8	15.3846	0.0182468	OPRD1, CXCL8, AKT1, CCR5, ADRA1B, ADRA2C, ADRA1A, ADRA2B	52	899	16792	2.87362	1	0.187776	0.177989
GOTERM_BP_DIRECT	GO:0042127~regulation of cell proliferation	4	7.69231	0.0186076	NOS2, KIT, TNF, JAK1	52	185	16792	6.98212	1	0.188377	0.178559
GOTERM_BP_DIRECT	GO:0035690~cellular response to drug	3	5.76923	0.018638	NOS2, REN, EGFR	52	69	16792	14.0401	1	0.188377	0.178559
GOTERM_BP_DIRECT	GO:0050729~positive regulation of inflammatory response	3	5.76923	0.0207186	TRPV4, TLR4, EGFR	52	73	16792	13.2708	1	0.207553	0.196735
GOTERM_BP_DIRECT	GO:0010700~negative regulation of norepinephrine secretion	2	3.84615	0.0210711	ADRA2C, ADRA2B	52	7	16792	92.2637	1	0.209233	0.198327
GOTERM_BP_DIRECT	GO:0006816~calcium ion transport	3	5.76923	0.0223399	PRKCB, TRPV4, CCR5	52	76	16792	12.747	1	0.219902	0.208441
GOTERM_BP_DIRECT	GO:0043068~positive regulation of programmed cell death	2	3.84615	0.0240455	NTRK1, TNF	52	8	16792	80.7308	1	0.228736	0.216814
GOTERM_BP_DIRECT	GO:0071316~cellular response to nicotine	2	3.84615	0.0240455	NTRK1, TNF	52	8	16792	80.7308	1	0.228736	0.216814
GOTERM_BP_DIRECT	GO:0031659~positive regulation of cyclin-dependent protein serine/threonine kinase activity involved in G1/S transition of mitotic cell cycle	2	3.84615	0.0240455	AKT1, EGFR	52	8	16792	80.7308	1	0.228736	0.216814
GOTERM_BP_DIRECT	GO:0045416~positive regulation of interleukin-8 biosynthetic process	2	3.84615	0.0240455	TNF, TLR4	52	8	16792	80.7308	1	0.228736	0.216814
GOTERM_BP_DIRECT	GO:0008283~cell proliferation	5	9.61538	0.0248369	ACHE, ERBB2, AKT1, ADRA1B, EGFR	52	366	16792	4.41152	1	0.234294	0.222083
GOTERM_BP_DIRECT	GO:0006814~sodium ion transport	3	5.76923	0.0251546	SCN9A, SCN2A, SCN1A	52	81	16792	11.9601	1	0.235331	0.223065
GOTERM_BP_DIRECT	GO:0030307~positive regulation of cell growth	3	5.76923	0.0269094	ERBB2, AKT1, EGFR	52	84	16792	11.533	1	0.24859	0.235633
GOTERM_BP_DIRECT	GO:0010863~positive regulation of phospholipase C activity	2	3.84615	0.0270111	KIT, ESR1	52	9	16792	71.7607	1	0.24859	0.235633
GOTERM_BP_DIRECT	GO:0045944~positive regulation of transcription from RNA polymerase II promoter	8	15.3846	0.0278771	CTNNB1, AKT1, ADRB2, HIF1A, ESR1, TNF, TLR4, EGFR	52	981	16792	2.63342	1	0.252509	0.239348
GOTERM_BP_DIRECT	GO:0043547~positive regulation of GTPase activity	6	11.5385	0.0279097	NTRK1, ERBB2, KIT, GRIN2B, EGFR, JAK1	52	565	16792	3.42927	1	0.252509	0.239348
GOTERM_BP_DIRECT	GO:0048013~ephrin receptor signaling pathway	3	5.76923	0.0281061	NTRK1, GRIN2B, MMP9	52	86	16792	11.2648	1	0.252509	0.239348
GOTERM_BP_DIRECT	GO:0010976~positive regulation of neuron projection development	3	5.76923	0.0299408	NTRK1, NTRK2, CNR1	52	89	16792	10.885	1	0.266874	0.252964
GOTERM_BP_DIRECT	GO:0002003~angiotensin maturation	2	3.84615	0.0329157	MME, REN	52	11	16792	58.7133	1	0.286039	0.271131
GOTERM_BP_DIRECT	GO:0048266~behavioral response to pain	2	3.84615	0.0329157	SCN9A, TRPV1	52	11	16792	58.7133	1	0.286039	0.271131
GOTERM_BP_DIRECT	GO:0046854~phosphatidylinositol phosphorylation	3	5.76923	0.0331017	ERBB2, KIT, EGFR	52	94	16792	10.3061	1	0.286039	0.271131
GOTERM_BP_DIRECT	GO:0008584~male gonad development	3	5.76923	0.0331017	KIT, REN, ESR1	52	94	16792	10.3061	1	0.286039	0.271131
GOTERM_BP_DIRECT	GO:0006809~nitric oxide biosynthetic process	2	3.84615	0.0387851	NOS2, AKT1	52	13	16792	49.6805	1	0.322829	0.306003
GOTERM_BP_DIRECT	GO:0050435~beta-amyloid metabolic process	2	3.84615	0.0387851	MME, REN	52	13	16792	49.6805	1	0.322829	0.306003
GOTERM_BP_DIRECT	GO:0048546~digestive tract morphogenesis	2	3.84615	0.0387851	HIF1A, EGFR	52	13	16792	49.6805	1	0.322829	0.306003
GOTERM_BP_DIRECT	GO:0071318~cellular response to ATP	2	3.84615	0.0387851	TRPV1, PTGS2	52	13	16792	49.6805	1	0.322829	0.306003
GOTERM_BP_DIRECT	GO:0031641~regulation of myelination	2	3.84615	0.0387851	CTNNB1, AKT1	52	13	16792	49.6805	1	0.322829	0.306003
GOTERM_BP_DIRECT	GO:0060402~calcium ion transport into cytosol	2	3.84615	0.0417068	CACNA1C, ADRA1A	52	14	16792	46.1319	1	0.342116	0.324285
GOTERM_BP_DIRECT	GO:0050965~detection of temperature stimulus involved in sensory perception of pain	2	3.84615	0.0417068	NTRK1, TRPV1	52	14	16792	46.1319	1	0.342116	0.324285
GOTERM_BP_DIRECT	GO:0006979~response to oxidative stress	3	5.76923	0.0440356	AKT1, PTGS2, EGFR	52	110	16792	8.80699	1	0.358621	0.339929
GOTERM_BP_DIRECT	GO:0048566~embryonic digestive tract development	2	3.84615	0.0475239	CXCL8, TNF	52	16	16792	40.3654	1	0.371014	0.351677
GOTERM_BP_DIRECT	GO:0035162~embryonic hemopoiesis	2	3.84615	0.0475239	KIT, HIF1A	52	16	16792	40.3654	1	0.371014	0.351677
GOTERM_BP_DIRECT	GO:0048011~neurotrophin TRK receptor signaling pathway	2	3.84615	0.0475239	NTRK1, CASP3	52	16	16792	40.3654	1	0.371014	0.351677
GOTERM_BP_DIRECT	GO:0030949~positive regulation of vascular endothelial growth factor receptor signaling pathway	2	3.84615	0.0475239	PRKCB, HIF1A	52	16	16792	40.3654	1	0.371014	0.351677
GOTERM_BP_DIRECT	GO:0097194~execution phase of apoptosis	2	3.84615	0.0475239	CASP3, AKT1	52	16	16792	40.3654	1	0.371014	0.351677
GOTERM_BP_DIRECT	GO:0086002~cardiac muscle cell action potential involved in contraction	2	3.84615	0.0475239	CACNA1C, SCN1A	52	16	16792	40.3654	1	0.371014	0.351677
GOTERM_BP_DIRECT	GO:0048265~response to pain	2	3.84615	0.0504195	TRPA1, TACR1	52	17	16792	37.991	1	0.390924	0.370549
GOTERM_BP_DIRECT	GO:0033280~response to vitamin D	2	3.84615	0.0533065	ALPL, PTGS2	52	18	16792	35.8803	1	0.410496	0.389101
GOTERM_BP_DIRECT	GO:0018105~peptidyl-serine phosphorylation	3	5.76923	0.0553263	MAPK8, PRKCB, AKT1	52	125	16792	7.75015	1	0.423171	0.401116
GOTERM_BP_DIRECT	GO:0002052~positive regulation of neuroblast proliferation	2	3.84615	0.0590546	CTNNB1, HIF1A	52	20	16792	32.2923	1	0.442714	0.419639
GOTERM_BP_DIRECT	GO:0045777~positive regulation of blood pressure	2	3.84615	0.0590546	CNR1, ADRA2B	52	20	16792	32.2923	1	0.442714	0.419639
GOTERM_BP_DIRECT	GO:0001892~embryonic placenta development	2	3.84615	0.0590546	HIF1A, EGFR	52	20	16792	32.2923	1	0.442714	0.419639
GOTERM_BP_DIRECT	GO:0032094~response to food	2	3.84615	0.0619158	AKT1, OPRM1	52	21	16792	30.7546	1	0.46111	0.437077
GOTERM_BP_DIRECT	GO:0045453~bone resorption	2	3.84615	0.0647685	CTNNB1, ADRB2	52	22	16792	29.3566	1	0.47347	0.448792
GOTERM_BP_DIRECT	GO:0046427~positive regulation of JAK-STAT cascade	2	3.84615	0.0647685	KIT, AKR1B1	52	22	16792	29.3566	1	0.47347	0.448792
GOTERM_BP_DIRECT	GO:0006508~proteolysis	5	9.61538	0.0648302	MME, CASP3, REN, VHL, MMP9	52	500	16792	3.22923	1	0.47347	0.448792
GOTERM_BP_DIRECT	GO:0000122~negative regulation of transcription from RNA polymerase II promoter	6	11.5385	0.0665093	TRPV4, CTNNB1, TRPV1, VHL, ESR1, TNF	52	720	16792	2.69103	1	0.482618	0.457464
GOTERM_BP_DIRECT	GO:0043278~response to morphine	2	3.84615	0.0676126	CNR1, OPRK1	52	23	16792	28.0803	1	0.484415	0.459167
GOTERM_BP_DIRECT	GO:0030316~osteoclast differentiation	2	3.84615	0.0676126	CTNNB1, TNF	52	23	16792	28.0803	1	0.484415	0.459167
GOTERM_BP_DIRECT	GO:0045742~positive regulation of epidermal growth factor receptor signaling pathway	2	3.84615	0.0704483	AKT1, MMP9	52	24	16792	26.9103	1	0.496758	0.470867
GOTERM_BP_DIRECT	GO:0045671~negative regulation of osteoclast differentiation	2	3.84615	0.0704483	CTNNB1, TLR4	52	24	16792	26.9103	1	0.496758	0.470867
GOTERM_BP_DIRECT	GO:0045893~positive regulation of transcription, DNA-templated	5	9.61538	0.070652	CTNNB1, VHL, HIF1A, ESR1, TNF	52	515	16792	3.13518	1	0.496758	0.470867
GOTERM_BP_DIRECT	GO:0060135~maternal process involved in female pregnancy	2	3.84615	0.0732756	CNR1, AKR1B1	52	25	16792	25.8338	1	0.50578	0.479419
GOTERM_BP_DIRECT	GO:0048709~oligodendrocyte differentiation	2	3.84615	0.0732756	NTRK2, ERBB2	52	25	16792	25.8338	1	0.50578	0.479419
GOTERM_BP_DIRECT	GO:0034612~response to tumor necrosis factor	2	3.84615	0.0732756	CASP3, PTGS2	52	25	16792	25.8338	1	0.50578	0.479419
GOTERM_BP_DIRECT	GO:0007202~activation of phospholipase C activity	2	3.84615	0.0760944	ADRA1A, EGFR	52	26	16792	24.8402	1	0.512731	0.486008
GOTERM_BP_DIRECT	GO:0050999~regulation of nitric-oxide synthase activity	2	3.84615	0.0760944	AKT1, EGFR	52	26	16792	24.8402	1	0.512731	0.486008
GOTERM_BP_DIRECT	GO:0032148~activation of protein kinase B activity	2	3.84615	0.0760944	ADRA2C, ADRA2B	52	26	16792	24.8402	1	0.512731	0.486008
GOTERM_BP_DIRECT	GO:0032757~positive regulation of interleukin-8 production	2	3.84615	0.0760944	TNF, TLR4	52	26	16792	24.8402	1	0.512731	0.486008
GOTERM_BP_DIRECT	GO:0010575~positive regulation of vascular endothelial growth factor production	2	3.84615	0.0789048	PTGS2, HIF1A	52	27	16792	23.9202	1	0.528522	0.500975
GOTERM_BP_DIRECT	GO:0014047~glutamate secretion	2	3.84615	0.0817068	NTRK2, TRPV1	52	28	16792	23.0659	1	0.534636	0.506771
GOTERM_BP_DIRECT	GO:0032715~negative regulation of interleukin-6 production	2	3.84615	0.0817068	TNF, TLR4	52	28	16792	23.0659	1	0.534636	0.506771
GOTERM_BP_DIRECT	GO:0061418~regulation of transcription from RNA polymerase II promoter in response to hypoxia	2	3.84615	0.0817068	VHL, HIF1A	52	28	16792	23.0659	1	0.534636	0.506771
GOTERM_BP_DIRECT	GO:2000145~regulation of cell motility	2	3.84615	0.0817068	ERBB2, EGFR	52	28	16792	23.0659	1	0.534636	0.506771
GOTERM_BP_DIRECT	GO:0045909~positive regulation of vasodilation	2	3.84615	0.0845005	NOS2, EGFR	52	29	16792	22.2706	1	0.549739	0.521086
GOTERM_BP_DIRECT	GO:0043123~positive regulation of I-kappaB kinase/NF-kappaB signaling	3	5.76923	0.0858998	PRKCB, CTNNB1, TNF	52	161	16792	6.0172	1	0.555649	0.526688
GOTERM_BP_DIRECT	GO:0006810~transport	4	7.69231	0.0888484	TTR, P2RX3, TRPV1, GRIN2B	52	348	16792	3.71176	1	0.571457	0.541673
GOTERM_BP_DIRECT	GO:0045765~regulation of angiogenesis	2	3.84615	0.0900628	ERBB2, CTNNB1	52	31	16792	20.8337	1	0.572759	0.542907
GOTERM_BP_DIRECT	GO:0071392~cellular response to estradiol stimulus	2	3.84615	0.0900628	ESR1, EGFR	52	31	16792	20.8337	1	0.572759	0.542907
GOTERM_BP_DIRECT	GO:0035115~embryonic forelimb morphogenesis	2	3.84615	0.0928316	CTNNB1, CACNA1C	52	32	16792	20.1827	1	0.577392	0.547298
GOTERM_BP_DIRECT	GO:0042220~response to cocaine	2	3.84615	0.0928316	CNR1, OPRM1	52	32	16792	20.1827	1	0.577392	0.547298
GOTERM_BP_DIRECT	GO:0050873~brown fat cell differentiation	2	3.84615	0.0928316	ADRB2, PTGS2	52	32	16792	20.1827	1	0.577392	0.547298
GOTERM_BP_DIRECT	GO:0042177~negative regulation of protein catabolic process	2	3.84615	0.0928316	NOS2, EGFR	52	32	16792	20.1827	1	0.577392	0.547298
GOTERM_BP_DIRECT	GO:0043491~protein kinase B signaling	2	3.84615	0.095592	AKT1, TNF	52	33	16792	19.5711	1	0.591312	0.560493
GOTERM_BP_DIRECT	GO:0001837~epithelial to mesenchymal transition	2	3.84615	0.0983443	CTNNB1, HIF1A	52	34	16792	18.9955	1	0.605031	0.573497
GOTERM_CC_DIRECT	GO:0005887~integral component of plasma membrane	26	50	5.05673e-15	OPRD1, OPRL1, ADRB2, ADRA1B, ADRA1A, TNF, SLC6A4, CNR1, SCN9A, CCR5, NTRK1, NTRK2, MME, TRPA1, MUSK, OPRK1, TRPV1, TACR1, OPRM1, ADRA2C, ADRA2B, GRIN2B, P2RX3, TRPV4, SCN2A, TLR4	52	1415	18224	6.43958	7.50733e-13	7.43339e-13	6.67488e-13
GOTERM_CC_DIRECT	GO:0005886~plasma membrane	35	67.3077	2.27465e-11	OPRD1, ACHE, OPRL1, CACNA1C, ADRB2, ADRA1B, ADRA1A, TNF, EGFR, SLC6A4, CNR1, CASP3, ERBB2, AKT1, CCR5, SCN1A, NTRK1, MME, TRPA1, PRKCB, OPRK1, TRPV1, TACR1, OPRM1, ADRA2C, ADRA2B, GRIN2B, ESR1, P2RX3, TRPV4, KIT, CTNNB1, ALPL, REN, TLR4	52	4121	18224	2.9765	3.34375e-09	1.67187e-09	1.50127e-09
GOTERM_CC_DIRECT	GO:0043235~receptor complex	7	13.4615	1.417e-06	NTRK1, NTRK2, P2RX3, MUSK, ERBB2, ADRB2, EGFR	52	127	18224	19.3168	0.000208278	5.9442e-05	5.33765e-05
GOTERM_CC_DIRECT	GO:0045121~membrane raft	8	15.3846	1.61747e-06	OPRD1, P2RX3, CNR1, CASP3, OPRM1, TNF, EGFR, SLC6A4	52	206	18224	13.6102	0.00023774	5.9442e-05	5.33765e-05
GOTERM_CC_DIRECT	GO:0001518~voltage-gated sodium channel complex	4	7.69231	7.35418e-06	SCN10A, SCN9A, SCN2A, SCN1A	52	14	18224	100.132	0.00108048	0.000216213	0.00019415
GOTERM_CC_DIRECT	GO:0043005~neuron projection	7	13.4615	5.01313e-05	OPRD1, OPRL1, OPRK1, OPRM1, PTGS2, GRIN2B, SLC6A4	52	237	18224	10.3512	0.00734239	0.00122822	0.00110289
GOTERM_CC_DIRECT	GO:0031226~intrinsic component of plasma membrane	4	7.69231	6.43829e-05	OPRD1, TRPV1, SCN2A, TLR4	52	28	18224	50.0659	0.00941995	0.00135204	0.00121408
GOTERM_CC_DIRECT	GO:0016021~integral component of membrane	28	53.8462	0.000183265	OPRD1, ACHE, OPRL1, CACNA1C, ADRB2, ADRA1A, TNF, EGFR, SLC6A4, CNR1, ERBB2, CCR5, SCN1A, NTRK2, MME, TRPA1, MUSK, OPRK1, TRPV1, TACR1, OPRM1, ADRA2C, ADRA2B, ESR1, TRPV4, KIT, ALPL, SCN2A	52	5163	18224	1.90062	0.0265827	0.00336749	0.00302387
GOTERM_CC_DIRECT	GO:0005768~endosome	6	11.5385	0.00040598	NTRK1, NTRK2, ADRB2, CCR5, ADRA2C, EGFR	52	225	18224	9.34564	0.0579446	0.006631	0.00595437
GOTERM_CC_DIRECT	GO:0009986~cell surface	8	15.3846	0.000737177	NTRK1, ACHE, TRPV4, CCR5, TNF, GRIN2B, TLR4, EGFR	52	542	18224	5.17286	0.102736	0.0108365	0.00973073
GOTERM_CC_DIRECT	GO:0010008~endosome membrane	5	9.61538	0.00177052	NTRK2, ERBB2, TLR4, EGFR, SLC6A4	52	185	18224	9.47193	0.229331	0.0236605	0.0212462
GOTERM_CC_DIRECT	GO:0045211~postsynaptic membrane	5	9.61538	0.0028522	OPRD1, NTRK2, MUSK, TRPV1, GRIN2B	52	211	18224	8.30478	0.342869	0.0333644	0.0299598
GOTERM_CC_DIRECT	GO:0009897~external side of plasma membrane	5	9.61538	0.00295059	KIT, TRPV1, CCR5, TNF, TLR4	52	213	18224	8.2268	0.352332	0.0333644	0.0299598
GOTERM_CC_DIRECT	GO:0030018~Z disc	4	7.69231	0.00439533	CTNNB1, CACNA1C, ADRA1A, SCN1A	52	118	18224	11.8801	0.476667	0.045396	0.0407637
GOTERM_CC_DIRECT	GO:0005925~focal adhesion	6	11.5385	0.00463224	MME, TRPV4, CTNNB1, OPRM1, EGFR, JAK1	52	391	18224	5.37793	0.494659	0.045396	0.0407637
GOTERM_CC_DIRECT	GO:0048471~perinuclear region of cytoplasm	7	13.4615	0.00748553	ACHE, NOS2, ERBB2, AKR1B1, CTNNB1, TLR4, EGFR	52	621	18224	3.95045	0.668627	0.0687733	0.0617556
GOTERM_CC_DIRECT	GO:0043679~axon terminus	3	5.76923	0.00797791	OPRD1, OPRK1, ADRA2C	52	48	18224	21.9038	0.691939	0.0689855	0.0619461
GOTERM_CC_DIRECT	GO:0005615~extracellular space	10	19.2308	0.0115876	ACHE, CXCL8, TTR, KIT, AKR1B1, ALPL, REN, TNF, MMP9, EGFR	52	1347	18224	2.60179	0.819735	0.0946322	0.0849759
GOTERM_CC_DIRECT	GO:0045202~synapse	4	7.69231	0.0141548	ACHE, MME, OPRK1, EGFR	52	181	18224	7.74501	0.877007	0.109514	0.0983389
GOTERM_CC_DIRECT	GO:0030424~axon	4	7.69231	0.0241951	NTRK1, MME, CNR1, SCN2A	52	222	18224	6.31462	0.972687	0.177834	0.159687
GOTERM_CC_DIRECT	GO:0032590~dendrite membrane	2	3.84615	0.027642	OPRD1, OPRM1	52	10	18224	70.0923	0.983765	0.179006	0.16074
GOTERM_CC_DIRECT	GO:0043234~protein complex	5	9.61538	0.0279338	NTRK1, TTR, CTNNB1, AKT1, PTGS2	52	412	18224	4.25317	0.984466	0.179006	0.16074
GOTERM_CC_DIRECT	GO:0031410~cytoplasmic vesicle	4	7.69231	0.0280078	NTRK1, TRPV4, ERBB2, OPRL1	52	235	18224	5.9653	0.984639	0.179006	0.16074
GOTERM_CC_DIRECT	GO:0030054~cell junction	5	9.61538	0.0391959	ACHE, MUSK, CTNNB1, TRPV1, GRIN2B	52	459	18224	3.81766	0.997199	0.240075	0.215577
GOTERM_CC_DIRECT	GO:0033268~node of Ranvier	2	3.84615	0.0411807	SCN2A, SCN1A	52	15	18224	46.7282	0.997933	0.242142	0.217434
GOTERM_CC_DIRECT	GO:0016324~apical plasma membrane	4	7.69231	0.0478595	TRPV4, ERBB2, ADRB2, EGFR	52	291	18224	4.81734	0.99926	0.27059	0.242979
GOTERM_CC_DIRECT	GO:0031982~vesicle	3	5.76923	0.0499149	OPRD1, AKT1, TKT	52	128	18224	8.21394	0.999462	0.271759	0.244028
GOTERM_CC_DIRECT	GO:0042629~mast cell granule	2	3.84615	0.0571833	KIT, AKR1B1	52	21	18224	33.3773	0.999826	0.293142	0.263229
GOTERM_CC_DIRECT	GO:0043025~neuronal cell body	4	7.69231	0.0580194	NTRK1, P2RX3, TRPV1, SCN1A	52	315	18224	4.45031	0.999847	0.293142	0.263229
GOTERM_CC_DIRECT	GO:0098794~postsynapse	2	3.84615	0.0598248	AKT1, OPRM1	52	22	18224	31.8601	0.999885	0.293142	0.263229
GOTERM_CC_DIRECT	GO:0030425~dendrite	4	7.69231	0.0672062	NTRK1, MME, OPRK1, TRPV1	52	335	18224	4.18462	0.999964	0.310029	0.278393
GOTERM_CC_DIRECT	GO:0005829~cytosol	15	28.8462	0.0674893	NTRK2, NOS2, PRKCB, AKR1B1, TRPV1, HIF1A, SLC6A4, DHFR, MAPK8, CASP3, AKT1, CTNNB1, VHL, TKT, JAK1	52	3315	18224	1.5858	0.999965	0.310029	0.278393
GOTERM_CC_DIRECT	GO:0005911~cell-cell junction	3	5.76923	0.0836424	KIT, CTNNB1, AKT1	52	172	18224	6.1127	0.999997	0.372589	0.33457
GOTERM_CC_DIRECT	GO:0016323~basolateral plasma membrane	3	5.76923	0.0903656	ERBB2, CTNNB1, EGFR	52	180	18224	5.84103	0.999999	0.390698	0.350831
GOTERM_MF_DIRECT	GO:0004714~transmembrane receptor protein tyrosine kinase activity	6	11.5385	9.58102e-08	NTRK1, NTRK2, MUSK, ERBB2, KIT, EGFR	52	38	16881	51.2581	2.309e-05	2.30903e-05	2.17489e-05
GOTERM_MF_DIRECT	GO:0005216~ion channel activity	5	9.61538	8.35881e-06	TRPA1, TRPV4, TRPV1, SCN2A, SCN1A	52	43	16881	37.7482	0.00201245	0.00100724	0.000948725
GOTERM_MF_DIRECT	GO:0042923~neuropeptide binding	4	7.69231	2.85609e-05	OPRD1, OPRL1, OPRK1, OPRM1	52	20	16881	64.9269	0.00685963	0.00172079	0.00162083
GOTERM_MF_DIRECT	GO:0005248~voltage-gated sodium channel activity	4	7.69231	2.85609e-05	SCN10A, SCN9A, SCN2A, SCN1A	52	20	16881	64.9269	0.00685963	0.00172079	0.00162083
GOTERM_MF_DIRECT	GO:0019899~enzyme binding	8	15.3846	5.99465e-05	MAPK8, CTNNB1, AKT1, VHL, PTGS2, HIF1A, ESR1, EGFR	52	333	16881	7.79903	0.0143437	0.00288942	0.00272157
GOTERM_MF_DIRECT	GO:0051379~epinephrine binding	3	5.76923	0.000133198	ADRB2, ADRA2C, ADRA2B	52	6	16881	162.317	0.0315929	0.00535011	0.00503931
GOTERM_MF_DIRECT	GO:0030235~nitric-oxide synthase regulator activity	3	5.76923	0.000247675	AKT1, ESR1, EGFR	52	8	16881	121.738	0.0579501	0.0085271	0.00803175
GOTERM_MF_DIRECT	GO:0042803~protein homodimerization activity	10	19.2308	0.000299468	NTRK1, NTRK2, ACHE, NOS2, KIT, ADRB2, ADRA2C, TKT, PTGS2, SLC6A4	52	730	16881	4.44705	0.069639	0.00902147	0.0084974
GOTERM_MF_DIRECT	GO:0004716~receptor signaling protein tyrosine kinase activity	3	5.76923	0.000396512	ERBB2, KIT, EGFR	52	10	16881	97.3904	0.0911528	0.00961607	0.00905746
GOTERM_MF_DIRECT	GO:0005088~Ras guanyl-nucleotide exchange factor activity	5	9.61538	0.000399007	ERBB2, KIT, GRIN2B, EGFR, JAK1	52	115	16881	14.1145	0.0916994	0.00961607	0.00905746
GOTERM_MF_DIRECT	GO:0046982~protein heterodimerization activity	8	15.3846	0.000466781	TTR, ERBB2, CTNNB1, ADRA1B, ADRA2C, HIF1A, ADRA1A, EGFR	52	465	16881	5.58511	0.106421	0.0102268	0.00963267
GOTERM_MF_DIRECT	GO:0004713~protein tyrosine kinase activity	5	9.61538	0.000690853	MUSK, ERBB2, KIT, EGFR, JAK1	52	133	16881	12.2043	0.153422	0.0138746	0.0130686
GOTERM_MF_DIRECT	GO:0019903~protein phosphatase binding	4	7.69231	0.000907925	ERBB2, CTNNB1, EGFR, JAK1	52	63	16881	20.6117	0.196605	0.0168315	0.0158538
GOTERM_MF_DIRECT	GO:0005524~ATP binding	13	25	0.00135622	NTRK1, NTRK2, MUSK, PRKCB, TRPV1, EGFR, MAPK8, P2RX3, TRPV4, KIT, ERBB2, AKT1, JAK1	52	1495	16881	2.82291	0.278967	0.0233464	0.0219901
GOTERM_MF_DIRECT	GO:0005515~protein binding	38	73.0769	0.00223604	OPRD1, ACHE, CXCL8, OPRL1, CACNA1C, ADRB2, PTGS2, HIF1A, TNF, EGFR, SLC6A4, MAPK8, TTR, CASP3, ERBB2, AKT1, VHL, CCR5, JAK1, NTRK1, MME, NOS2, MUSK, PRKCB, OPRK1, TACR1, OPRM1, ADRA2C, ADRA2B, GRIN2B, MMP9, ESR1, TRPV4, KIT, CTNNB1, ALPL, TKT, TLR4	52	8785	16881	1.40422	0.416954	0.0359257	0.0338387
GOTERM_MF_DIRECT	GO:0005516~calmodulin binding	5	9.61538	0.00252284	NOS2, TRPV4, TRPV1, CACNA1C, EGFR	52	189	16881	8.58822	0.455982	0.0380003	0.0357929
GOTERM_MF_DIRECT	GO:0042802~identical protein binding	8	15.3846	0.00695765	TTR, ERBB2, AKT1, TRPV1, ESR1, TNF, MMP9, EGFR	52	749	16881	3.46739	0.81412	0.0986349	0.0929051
GOTERM_MF_DIRECT	GO:0005080~protein kinase C binding	3	5.76923	0.00850846	PRKCB, TRPV4, AKT1	52	46	16881	21.1718	0.872458	0.0989921	0.0932415
GOTERM_MF_DIRECT	GO:0004938~alpha2-adrenergic receptor activity	2	3.84615	0.00903662	ADRA2C, ADRA2B	52	3	16881	216.423	0.887828	0.0989921	0.0932415
GOTERM_MF_DIRECT	GO:0005030~neurotrophin receptor activity	2	3.84615	0.00903662	NTRK1, NTRK2	52	3	16881	216.423	0.887828	0.0989921	0.0932415
GOTERM_MF_DIRECT	GO:0043121~neurotrophin binding	2	3.84615	0.00903662	NTRK1, NTRK2	52	3	16881	216.423	0.887828	0.0989921	0.0932415
GOTERM_MF_DIRECT	GO:0004937~alpha1-adrenergic receptor activity	2	3.84615	0.00903662	ADRA1B, ADRA1A	52	3	16881	216.423	0.887828	0.0989921	0.0932415
GOTERM_MF_DIRECT	GO:0046934~phosphatidylinositol-4,5-bisphosphate 3-kinase activity	3	5.76923	0.0150758	ERBB2, KIT, EGFR	52	62	16881	15.7081	0.974292	0.157968	0.148792
GOTERM_MF_DIRECT	GO:0008022~protein C-terminus binding	4	7.69231	0.0175789	ERBB2, OPRL1, CTNNB1, OPRM1	52	182	16881	7.13483	0.986077	0.173454	0.163378
GOTERM_MF_DIRECT	GO:0004985~opioid receptor activity	2	3.84615	0.0179932	OPRD1, OPRK1	52	6	16881	108.212	0.987422	0.173454	0.163378
GOTERM_MF_DIRECT	GO:0005262~calcium channel activity	3	5.76923	0.0189611	TRPA1, TRPV4, TRPV1	52	70	16881	13.9129	0.990083	0.175754	0.165545
GOTERM_MF_DIRECT	GO:0004888~transmembrane signaling receptor activity	4	7.69231	0.0267935	ERBB2, TRPV1, TLR4, EGFR	52	214	16881	6.06794	0.998563	0.239157	0.225264
GOTERM_MF_DIRECT	GO:0015278~calcium-release channel activity	2	3.84615	0.0327447	TRPA1, TRPV1	52	11	16881	59.0245	0.999672	0.281838	0.265466
GOTERM_MF_DIRECT	GO:0016301~kinase activity	4	7.69231	0.0362315	NTRK2, MAPK8, ERBB2, AKT1	52	241	16881	5.38813	0.999863	0.300257	0.282815
GOTERM_MF_DIRECT	GO:0002020~protease binding	3	5.76923	0.0373764	CASP3, KIT, TNF	52	101	16881	9.64261	0.999897	0.300257	0.282815
GOTERM_MF_DIRECT	GO:0008134~transcription factor binding	4	7.69231	0.0543319	CTNNB1, VHL, HIF1A, ESR1	52	284	16881	4.57232	0.999999	0.422387	0.39785
GOTERM_MF_DIRECT	GO:0051015~actin filament binding	3	5.76923	0.0603466	TRPV4, EGFR, SLC6A4	52	132	16881	7.37806	1	0.454486	0.428084
GOTERM_MF_DIRECT	GO:0035257~nuclear hormone receptor binding	2	3.84615	0.0644375	CTNNB1, HIF1A	52	22	16881	29.5122	1	0.470589	0.443252
GOTERM_MF_DIRECT	GO:0004672~protein kinase activity	4	7.69231	0.0942447	PRKCB, ERBB2, AKT1, EGFR	52	359	16881	3.6171	1	0.654912	0.616867
GOTERM_MF_DIRECT	GO:0004190~aspartic-type endopeptidase activity	2	3.84615	0.0951116	CASP3, REN	52	33	16881	19.6748	1	0.654912	0.616867

## Sheet: Table S4
Table S4 KEGG enrichment analysis of core targets
Category	Term	Count	%	PValue	Genes	List Total	Pop Hits	Pop Total	Fold Enrichment	Bonferroni	Benjamini	FDR
KEGG_PATHWAY	hsa05200:Pathways in cancer	16	30.7692	1.73196e-08	NTRK1, CXCL8, NOS2, PRKCB, PTGS2, HIF1A, MMP9, EGFR, MAPK8, CASP3, KIT, ERBB2, AKT1, CTNNB1, VHL, JAK1	47	393	6879	5.95875	2.94433e-06	1.47217e-06	1.0998e-06
KEGG_PATHWAY	hsa04080:Neuroactive ligand-receptor interaction	14	26.9231	1.70708e-08	OPRD1, OPRL1, OPRK1, TRPV1, TACR1, ADRB2, OPRM1, ADRA1B, ADRA2C, ADRA1A, ADRA2B, GRIN2B, P2RX3, CNR1	47	277	6879	7.39734	2.90203e-06	1.47217e-06	1.0998e-06
KEGG_PATHWAY	hsa05205:Proteoglycans in cancer	11	21.1538	5.64076e-07	PRKCB, CASP3, ERBB2, CTNNB1, AKT1, HIF1A, ESR1, TNF, TLR4, MMP9, EGFR	47	200	6879	8.04989	9.58883e-05	3.19643e-05	2.38792e-05
KEGG_PATHWAY	hsa04020:Calcium signaling pathway	10	19.2308	2.14951e-06	P2RX3, NOS2, PRKCB, ERBB2, TACR1, CACNA1C, ADRB2, ADRA1B, ADRA1A, EGFR	47	179	6879	8.17663	0.000365351	9.13543e-05	6.8247e-05
KEGG_PATHWAY	hsa05161:Hepatitis B	9	17.3077	4.25745e-06	MAPK8, CXCL8, PRKCB, CASP3, AKT1, TNF, TLR4, MMP9, JAK1	47	145	6879	9.08452	0.000723506	0.000120628	9.0116e-05
KEGG_PATHWAY	hsa04010:MAPK signaling pathway	9	17.3077	0.000232305	NTRK1, NTRK2, MAPK8, PRKCB, CASP3, AKT1, CACNA1C, TNF, EGFR	47	253	6879	5.20654	0.0387266	0.00359017	0.00268207
KEGG_PATHWAY	hsa04066:HIF-1 signaling pathway	8	15.3846	2.83832e-06	NOS2, PRKCB, ERBB2, AKT1, VHL, HIF1A, TLR4, EGFR	47	96	6879	12.1968	0.000482398	9.65028e-05	7.20933e-05
KEGG_PATHWAY	hsa05145:Toxoplasmosis	8	15.3846	7.06544e-06	MAPK8, NOS2, CASP3, AKT1, CCR5, TNF, TLR4, JAK1	47	110	6879	10.6445	0.00120041	0.000171589	0.000128187
KEGG_PATHWAY	hsa04022:cGMP-PKG signaling pathway	8	15.3846	7.44216e-05	OPRD1, AKT1, CACNA1C, ADRB2, ADRA1B, ADRA2C, ADRA1A, ADRA2B	47	158	6879	7.41072	0.0125724	0.00140574	0.00105017
KEGG_PATHWAY	hsa05164:Influenza A	7	13.4615	0.000971666	MAPK8, CXCL8, PRKCB, AKT1, TNF, TLR4, JAK1	47	174	6879	5.88811	0.15233	0.00971666	0.00725891
KEGG_PATHWAY	hsa05152:Tuberculosis	7	13.4615	0.00106214	MAPK8, NOS2, CASP3, AKT1, TNF, TLR4, JAK1	47	177	6879	5.78832	0.165281	0.0100313	0.00749399
KEGG_PATHWAY	hsa04015:Rap1 signaling pathway	7	13.4615	0.00254546	CNR1, PRKCB, KIT, CTNNB1, AKT1, GRIN2B, EGFR	47	210	6879	4.87872	0.351621	0.0184069	0.013751
KEGG_PATHWAY	hsa05230:Central carbon metabolism in cancer	6	11.5385	6.07804e-05	NTRK1, ERBB2, KIT, AKT1, HIF1A, EGFR	47	64	6879	13.7214	0.0102798	0.00129158	0.000964888
KEGG_PATHWAY	hsa05133:Pertussis	6	11.5385	0.00013026	MAPK8, CXCL8, NOS2, CASP3, TNF, TLR4	47	75	6879	11.7089	0.0219022	0.00221442	0.0016543
KEGG_PATHWAY	hsa04750:Inflammatory mediator regulation of TRP channels	6	11.5385	0.000457152	NTRK1, MAPK8, TRPA1, PRKCB, TRPV4, TRPV1	47	98	6879	8.96092	0.0747891	0.00647631	0.00483819
KEGG_PATHWAY	hsa05142:Chagas disease (American trypanosomiasis)	6	11.5385	0.000600873	MAPK8, CXCL8, NOS2, AKT1, TNF, TLR4	47	104	6879	8.44394	0.0971322	0.00775577	0.00579401
KEGG_PATHWAY	hsa05146:Amoebiasis	6	11.5385	0.000655603	CXCL8, NOS2, PRKCB, CASP3, TNF, TLR4	47	106	6879	8.28462	0.105499	0.00775577	0.00579401
KEGG_PATHWAY	hsa04668:TNF signaling pathway	6	11.5385	0.000684332	MAPK8, CASP3, AKT1, PTGS2, TNF, MMP9	47	107	6879	8.2072	0.10986	0.00775577	0.00579401
KEGG_PATHWAY	hsa04728:Dopaminergic synapse	6	11.5385	0.00153442	MAPK8, PRKCB, AKT1, CACNA1C, GRIN2B, SCN1A	47	128	6879	6.8607	0.229759	0.0130425	0.00974355
KEGG_PATHWAY	hsa05160:Hepatitis C	6	11.5385	0.00181836	MAPK8, CXCL8, AKT1, TNF, EGFR, JAK1	47	133	6879	6.60278	0.266115	0.0147201	0.0109968
KEGG_PATHWAY	hsa04510:Focal adhesion	6	11.5385	0.0116019	MAPK8, PRKCB, ERBB2, CTNNB1, AKT1, EGFR	47	206	6879	4.26296	0.862461	0.0505723	0.0377805
KEGG_PATHWAY	hsa04014:Ras signaling pathway	6	11.5385	0.0167776	MAPK8, PRKCB, KIT, AKT1, GRIN2B, EGFR	47	226	6879	3.88571	0.943663	0.0695658	0.0519698
KEGG_PATHWAY	hsa05206:MicroRNAs in cancer	6	11.5385	0.0409076	PRKCB, CASP3, ERBB2, PTGS2, MMP9, EGFR	47	286	6879	3.07053	0.999175	0.135014	0.100863
KEGG_PATHWAY	hsa05212:Pancreatic cancer	5	9.61538	0.000879717	MAPK8, ERBB2, AKT1, EGFR, JAK1	47	65	6879	11.2586	0.138963	0.009347	0.00698276
KEGG_PATHWAY	hsa05140:Leishmaniasis	5	9.61538	0.00122614	NOS2, PTGS2, TNF, TLR4, JAK1	47	71	6879	10.3072	0.188258	0.0109708	0.00819581
KEGG_PATHWAY	hsa04012:ErbB signaling pathway	5	9.61538	0.00259862	MAPK8, PRKCB, ERBB2, AKT1, EGFR	47	87	6879	8.41159	0.357469	0.0184069	0.013751
KEGG_PATHWAY	hsa04915:Estrogen signaling pathway	5	9.61538	0.00414591	AKT1, OPRM1, ESR1, MMP9, EGFR	47	99	6879	7.39201	0.506518	0.0280394	0.0209471
KEGG_PATHWAY	hsa05231:Choline metabolism in cancer	5	9.61538	0.00445331	MAPK8, PRKCB, AKT1, HIF1A, EGFR	47	101	6879	7.24563	0.53175	0.0280394	0.0209471
KEGG_PATHWAY	hsa04723:Retrograde endocannabinoid signaling	5	9.61538	0.00445331	MAPK8, CNR1, PRKCB, CACNA1C, PTGS2	47	101	6879	7.24563	0.53175	0.0280394	0.0209471
KEGG_PATHWAY	hsa04620:Toll-like receptor signaling pathway	5	9.61538	0.0052885	MAPK8, CXCL8, AKT1, TNF, TLR4	47	106	6879	6.90385	0.594012	0.0309952	0.0231553
KEGG_PATHWAY	hsa04726:Serotonergic synapse	5	9.61538	0.00622308	PRKCB, CASP3, CACNA1C, PTGS2, SLC6A4	47	111	6879	6.59287	0.65397	0.0330601	0.0246979
KEGG_PATHWAY	hsa04919:Thyroid hormone signaling pathway	5	9.61538	0.00704566	PRKCB, CTNNB1, AKT1, HIF1A, ESR1	47	115	6879	6.36355	0.699408	0.0362958	0.0271151
KEGG_PATHWAY	hsa04071:Sphingolipid signaling pathway	5	9.61538	0.00817152	OPRD1, MAPK8, PRKCB, AKT1, TNF	47	120	6879	6.0984	0.752134	0.0385877	0.0288273
KEGG_PATHWAY	hsa04261:Adrenergic signaling in cardiomyocytes	5	9.61538	0.0131879	AKT1, CACNA1C, ADRB2, ADRA1B, ADRA1A	47	138	6879	5.30296	0.895322	0.0560488	0.0418717
KEGG_PATHWAY	hsa04932:Non-alcoholic fatty liver disease (NAFLD)	5	9.61538	0.0178228	MAPK8, CXCL8, CASP3, AKT1, TNF	47	151	6879	4.84641	0.952981	0.0704621	0.0526393
KEGG_PATHWAY	hsa05010:Alzheimer's disease	5	9.61538	0.025265	MME, CASP3, CACNA1C, TNF, GRIN2B	47	168	6879	4.356	0.987096	0.0894803	0.0668471
KEGG_PATHWAY	hsa04024:cAMP signaling pathway	5	9.61538	0.0424415	MAPK8, AKT1, CACNA1C, ADRB2, GRIN2B	47	198	6879	3.696	0.999372	0.135014	0.100863
KEGG_PATHWAY	hsa05219:Bladder cancer	4	7.69231	0.00249748	CXCL8, ERBB2, MMP9, EGFR	47	41	6879	14.2792	0.346297	0.0184069	0.013751
KEGG_PATHWAY	hsa05213:Endometrial cancer	4	7.69231	0.00491902	ERBB2, CTNNB1, AKT1, EGFR	47	52	6879	11.2586	0.567554	0.0298655	0.0223113
KEGG_PATHWAY	hsa05134:Legionellosis	4	7.69231	0.00546975	CXCL8, CASP3, TNF, TLR4	47	54	6879	10.8416	0.606396	0.0309952	0.0231553
KEGG_PATHWAY	hsa05223:Non-small cell lung cancer	4	7.69231	0.00605619	PRKCB, ERBB2, AKT1, EGFR	47	56	6879	10.4544	0.64395	0.0330601	0.0246979
KEGG_PATHWAY	hsa04210:Apoptosis	4	7.69231	0.00803566	NTRK1, CASP3, AKT1, TNF	47	62	6879	9.44269	0.746294	0.0385877	0.0288273
KEGG_PATHWAY	hsa05210:Colorectal cancer	4	7.69231	0.00803566	MAPK8, CASP3, CTNNB1, AKT1	47	62	6879	9.44269	0.746294	0.0385877	0.0288273
KEGG_PATHWAY	hsa05120:Epithelial cell signaling in Helicobacter pylori infection	4	7.69231	0.00994501	MAPK8, CXCL8, CASP3, EGFR	47	67	6879	8.73801	0.817155	0.0456933	0.0341356
KEGG_PATHWAY	hsa04664:Fc epsilon RI signaling pathway	4	7.69231	0.0103559	MAPK8, PRKCB, AKT1, TNF	47	68	6879	8.60951	0.829612	0.0463289	0.0346104
KEGG_PATHWAY	hsa05132:Salmonella infection	4	7.69231	0.0177128	MAPK8, CXCL8, NOS2, TLR4	47	83	6879	7.05358	0.952077	0.0704621	0.0526393
KEGG_PATHWAY	hsa04970:Salivary secretion	4	7.69231	0.0194576	PRKCB, ADRB2, ADRA1B, ADRA1A	47	86	6879	6.80752	0.964577	0.0751771	0.0561617
KEGG_PATHWAY	hsa04064:NF-kappa B signaling pathway	4	7.69231	0.0200597	CXCL8, PTGS2, TNF, TLR4	47	87	6879	6.72927	0.968089	0.0757811	0.056613
KEGG_PATHWAY	hsa05215:Prostate cancer	4	7.69231	0.0206721	ERBB2, CTNNB1, AKT1, EGFR	47	88	6879	6.6528	0.971307	0.0763968	0.0570729
KEGG_PATHWAY	hsa04912:GnRH signaling pathway	4	7.69231	0.0225709	MAPK8, PRKCB, CACNA1C, EGFR	47	91	6879	6.43348	0.97937	0.0816393	0.0609894
KEGG_PATHWAY	hsa04725:Cholinergic synapse	4	7.69231	0.0375896	ACHE, PRKCB, AKT1, CACNA1C	47	111	6879	5.2743	0.998517	0.130413	0.0974261
KEGG_PATHWAY	hsa04270:Vascular smooth muscle contraction	4	7.69231	0.0428867	PRKCB, CACNA1C, ADRA1B, ADRA1A	47	117	6879	5.00382	0.99942	0.135014	0.100863
KEGG_PATHWAY	hsa04722:Neurotrophin signaling pathway	4	7.69231	0.0456694	NTRK1, NTRK2, MAPK8, AKT1	47	120	6879	4.87872	0.999646	0.138639	0.103572
KEGG_PATHWAY	hsa04380:Osteoclast differentiation	4	7.69231	0.0566223	MAPK8, AKT1, TNF, JAK1	47	131	6879	4.46906	0.99995	0.161753	0.120839
KEGG_PATHWAY	hsa05162:Measles	4	7.69231	0.0587377	AKT1, TACR1, TLR4, JAK1	47	133	6879	4.40186	0.999966	0.163695	0.12229
KEGG_PATHWAY	hsa04921:Oxytocin signaling pathway	4	7.69231	0.0781925	PRKCB, CACNA1C, PTGS2, EGFR	47	150	6879	3.90298	0.999999	0.191983	0.143423
KEGG_PATHWAY	hsa04930:Type II diabetes mellitus	3	5.76923	0.0406199	MAPK8, CACNA1C, TNF	47	48	6879	9.14761	0.999132	0.135014	0.100863
KEGG_PATHWAY	hsa05144:Malaria	3	5.76923	0.0421714	CXCL8, TNF, TLR4	47	49	6879	8.96092	0.999341	0.135014	0.100863
KEGG_PATHWAY	hsa05014:Amyotrophic lateral sclerosis (ALS)	3	5.76923	0.0437451	CASP3, TNF, GRIN2B	47	50	6879	8.7817	0.999502	0.135212	0.101011
KEGG_PATHWAY	hsa04923:Regulation of lipolysis in adipocytes	3	5.76923	0.0536322	AKT1, ADRB2, PTGS2	47	56	6879	7.84081	0.999915	0.157198	0.117436
KEGG_PATHWAY	hsa04621:NOD-like receptor signaling pathway	3	5.76923	0.0536322	MAPK8, CXCL8, TNF	47	56	6879	7.84081	0.999915	0.157198	0.117436
KEGG_PATHWAY	hsa04150:mTOR signaling pathway	3	5.76923	0.0570894	PRKCB, AKT1, TNF	47	58	6879	7.57043	0.999954	0.161753	0.120839
KEGG_PATHWAY	hsa04370:VEGF signaling pathway	3	5.76923	0.0624175	PRKCB, AKT1, PTGS2	47	61	6879	7.19812	0.999983	0.171145	0.127855
KEGG_PATHWAY	hsa04924:Renin secretion	3	5.76923	0.0679088	REN, CACNA1C, ADRB2	47	64	6879	6.8607	0.999994	0.181815	0.135826
KEGG_PATHWAY	hsa05214:Glioma	3	5.76923	0.0697741	PRKCB, AKT1, EGFR	47	65	6879	6.75516	0.999995	0.181815	0.135826
KEGG_PATHWAY	hsa05031:Amphetamine addiction	3	5.76923	0.0716563	PRKCB, CACNA1C, GRIN2B	47	66	6879	6.6528	0.999997	0.181815	0.135826
KEGG_PATHWAY	hsa05211:Renal cell carcinoma	3	5.76923	0.0716563	AKT1, VHL, HIF1A	47	66	6879	6.6528	0.999997	0.181815	0.135826
KEGG_PATHWAY	hsa04720:Long-term potentiation	3	5.76923	0.0716563	PRKCB, CACNA1C, GRIN2B	47	66	6879	6.6528	0.999997	0.181815	0.135826
KEGG_PATHWAY	hsa04622:RIG-I-like receptor signaling pathway	3	5.76923	0.0793483	MAPK8, CXCL8, TNF	47	70	6879	6.27264	0.999999	0.191983	0.143423
KEGG_PATHWAY	hsa04920:Adipocytokine signaling pathway	3	5.76923	0.0793483	MAPK8, AKT1, TNF	47	70	6879	6.27264	0.999999	0.191983	0.143423
KEGG_PATHWAY	hsa04917:Prolactin signaling pathway	3	5.76923	0.0813106	MAPK8, AKT1, ESR1	47	71	6879	6.1843	0.999999	0.191983	0.143423
KEGG_PATHWAY	hsa04520:Adherens junction	3	5.76923	0.0813106	ERBB2, CTNNB1, EGFR	47	71	6879	6.1843	0.999999	0.191983	0.143423
KEGG_PATHWAY	hsa00790:Folate biosynthesis	2	3.84615	0.0897371	DHFR, ALPL	47	14	6879	20.9088	1	0.208977	0.156118
